# Supplementary material for: Temperature-Responsive Photoluminescence and Elastic Properties of 1D Lead Halide Perovskites R- and S-(Methylbenzylamine)PbBr3
Source: Molecules. 2022 Jan 23;27(3):728. doi: 10.3390/molecules27030728 (PMC8839927; doi:10.3390/molecules27030728)
Supplement: Supplementary file 1 [file molecules-27-00728-s001.zip]

Archive with 4 entries (3 files):
- molecules-1538383-supplementary/
- molecules-1538383-supplementary/SMBAPbBr3-293.cif
- molecules-1538383-supplementary/SMBAPbBr3_100.cif
- molecules-1538383-supplementary/Supporting information.pdf
