# Supplementary material for: Temperature-Responsive Photoluminescence and Elastic Properties of 1D Lead Halide Perovskites R- and S-(Methylbenzylamine)PbBr3
Source: Molecules. 2022 Jan 23;27(3):728. doi: 10.3390/molecules27030728 (PMC8839927; doi:10.3390/molecules27030728)
Supplement: Supplementary file 1 [file molecules-27-00728-s001.zip › molecules-1538383-supplementary/SMBAPbBr3-293.cif]

data_SMBAPbBr3_293
_audit_creation_date               2022-01-06
_audit_creation_method
;
Olex2 1.2
(compiled 2018.05.29 svn.r3508 for OlexSys, GUI svn.r5506)
;
_shelx_SHELXL_version_number       '2014/7'
_audit_contact_author_address      ?
_audit_contact_author_email        ?
_audit_contact_author_name         ''
_audit_contact_author_phone        ?
_publ_contact_author_id_orcid      ?
_publ_section_references
;
Bourhis, L.J., Dolomanov, O.V., Gildea, R.J., Howard, J.A.K., Puschmann, H.
 (2015). Acta Cryst. A71, 59-75.

Dolomanov, O.V., Bourhis, L.J., Gildea, R.J, Howard, J.A.K. & Puschmann, H.
 (2009), J. Appl. Cryst. 42, 339-341.

Sheldrick, G.M. (2015). Acta Cryst. C71, 3-8.
;
_chemical_name_common              ?
_chemical_name_systematic          ?
_chemical_formula_moiety           'Br3 Pb, C8 H12 N'
_chemical_formula_sum              'C8 H12 Br3 N Pb'
_chemical_formula_weight           569.11
_chemical_absolute_configuration   ad
_chemical_melting_point            ?
loop_
  _atom_type_symbol
  _atom_type_description
  _atom_type_scat_dispersion_real
  _atom_type_scat_dispersion_imag
  _atom_type_scat_source
 'C' 'C' 0.0181 0.0091 'International Tables Vol C Tables 4.2.6.8 and 6.1.1.4'
 'H' 'H' 0.0000 0.0000 'International Tables Vol C Tables 4.2.6.8 and 6.1.1.4'
 'Br' 'Br' -0.6763 1.2805
 'International Tables Vol C Tables 4.2.6.8 and 6.1.1.4'
 'N' 'N' 0.0311 0.0180 'International Tables Vol C Tables 4.2.6.8 and 6.1.1.4'
 'Pb' 'Pb' -4.0753 8.5060
 'International Tables Vol C Tables 4.2.6.8 and 6.1.1.4'

_shelx_space_group_comment
;
The symmetry employed for this shelxl refinement is uniquely defined
by the following loop, which should always be used as a source of
symmetry information in preference to the above space-group names.
They are only intended as comments.
;
_space_group_crystal_system        'orthorhombic'
_space_group_IT_number             19
_space_group_name_H-M_alt          'P 21 21 21'
_space_group_name_Hall             'P 2ac 2ab'
loop_
  _space_group_symop_operation_xyz
 'x, y, z'
 '-x+1/2, -y, z+1/2'
 '-x, y+1/2, -z+1/2'
 'x+1/2, -y+1/2, -z'

_cell_length_a                     7.91780(10)
_cell_length_b                     8.13630(10)
_cell_length_c                     20.5574(3)
_cell_angle_alpha                  90
_cell_angle_beta                   90
_cell_angle_gamma                  90
_cell_volume                       1324.34(3)
_cell_formula_units_Z              4
_cell_measurement_reflns_used      4913
_cell_measurement_temperature      293(2)
_cell_measurement_theta_max        73.1350
_cell_measurement_theta_min        5.5160
_shelx_estimated_absorpt_T_max     ?
_shelx_estimated_absorpt_T_min     ?
_exptl_absorpt_coefficient_mu      35.067
_exptl_absorpt_correction_T_max    1.00000
_exptl_absorpt_correction_T_min    0.30027
_exptl_absorpt_correction_type     multi-scan
_exptl_absorpt_process_details
;
CrysAlisPro 1.171.39.33c (Rigaku Oxford Diffraction, 2017)
Empirical absorption correction using spherical harmonics,
 implemented in SCALE3 ABSPACK scaling algorithm.
;
_exptl_absorpt_special_details     ?
_exptl_crystal_colour              ?
_exptl_crystal_density_diffrn      2.854
_exptl_crystal_density_meas        ?
_exptl_crystal_density_method      ?
_exptl_crystal_description         block
_exptl_crystal_F_000               1016
_exptl_crystal_size_max            ?
_exptl_crystal_size_mid            ?
_exptl_crystal_size_min            ?
_exptl_transmission_factor_max     ?
_exptl_transmission_factor_min     ?
_diffrn_reflns_av_R_equivalents    0.0493
_diffrn_reflns_av_unetI/netI       0.0529
_diffrn_reflns_Laue_measured_fraction_full  0.997
_diffrn_reflns_Laue_measured_fraction_max  0.997
_diffrn_reflns_limit_h_max         9
_diffrn_reflns_limit_h_min         -8
_diffrn_reflns_limit_k_max         9
_diffrn_reflns_limit_k_min         -9
_diffrn_reflns_limit_l_max         23
_diffrn_reflns_limit_l_min         -24
_diffrn_reflns_number              5348
_diffrn_reflns_point_group_measured_fraction_full  0.997
_diffrn_reflns_point_group_measured_fraction_max  0.997
_diffrn_reflns_theta_full          66.551
_diffrn_reflns_theta_max           66.551
_diffrn_reflns_theta_min           4.301
_diffrn_ambient_temperature        293(2)
_diffrn_detector                   'CCD plate'
_diffrn_detector_area_resol_mean   ?
_diffrn_measured_fraction_theta_full  0.997
_diffrn_measured_fraction_theta_max  0.997
_diffrn_measurement_details
;
List of Runs (angles in degrees, time in seconds):

  # Type    Start    End  Width  t~exp~   \w     \q     \k     \f   Frames
--------------------------------------------------------------------------
  1  \w    -89.00  24.00   0.50    0.50    --    0.00 -57.00  60.00  226
  2  \w     60.00 129.00   0.50    0.50    --   98.20 -82.00-180.00  138
  3  \w     41.00 132.00   0.50    0.50    --   98.20 -82.00 120.00  182
  4  \w     58.00 185.00   0.50    0.50    --   98.20  77.00 -60.00  254
  5  \w     67.00 179.00   0.50    0.50    --   98.20  82.00-180.00  224
  6  \w    109.00 135.00   0.50    0.50    --   98.20  61.00-180.00   52
  7  \w     67.00 159.00   0.50    0.50    --   98.20  61.00  90.00  184
;
_diffrn_measurement_device         'four-circle diffractometer'
_diffrn_measurement_device_type    'XtaLAB AFC12 (RINC): Kappa single'
_diffrn_measurement_method         '\w scans'
_diffrn_orient_matrix_type        
 'CrysAlisPro convention (1999,Acta A55,543-557)'
_diffrn_orient_matrix_UB_11        0.0238194000
_diffrn_orient_matrix_UB_12        -0.1871899000
_diffrn_orient_matrix_UB_13        0.0064717000
_diffrn_orient_matrix_UB_21        -0.1927161000
_diffrn_orient_matrix_UB_22        -0.0220679000
_diffrn_orient_matrix_UB_23        0.0052704000
_diffrn_orient_matrix_UB_31        -0.0116930000
_diffrn_orient_matrix_UB_32        -0.0179096000
_diffrn_orient_matrix_UB_33        -0.0744906000
_diffrn_radiation_monochromator    mirror
_diffrn_radiation_probe            x-ray
_diffrn_radiation_type             CuK\a
_diffrn_radiation_wavelength       1.54184
_diffrn_source                     'Rotating-anode X-ray tube (dual wavelength)'
_diffrn_source_type                'Rigaku (Cu) X-ray DW Source'
_reflns_Friedel_coverage           0.698
_reflns_Friedel_fraction_full      0.996
_reflns_Friedel_fraction_max       0.996
_reflns_number_gt                  2289
_reflns_number_total               2343
_reflns_odcompleteness_completeness  99.72
_reflns_odcompleteness_iscentric   1
_reflns_odcompleteness_theta       66.97
_reflns_special_details
;
 Reflections were merged by SHELXL according to the crystal
 class for the calculation of statistics and refinement.
 
 _reflns_Friedel_fraction is defined as the number of unique
 Friedel pairs measured divided by the number that would be
 possible theoretically, ignoring centric projections and
 systematic absences.
;
_reflns_threshold_expression       'I > 2\s(I)'
_computing_cell_refinement         'CrysAlisPro 1.171.39.33c (Rigaku OD, 2017)'
_computing_data_collection         'CrysAlisPro 1.171.39.33c (Rigaku OD, 2017)'
_computing_data_reduction          'CrysAlisPro 1.171.39.33c (Rigaku OD, 2017)'
_computing_molecular_graphics      'Olex2 (Dolomanov et al., 2009)'
_computing_publication_material    'Olex2 (Dolomanov et al., 2009)'
_computing_structure_refinement    'ShelXL (Sheldrick, 2015)'
_computing_structure_solution      'olex2.solve (Bourhis et al., 2015)'
_refine_diff_density_max           3.284
_refine_diff_density_min           -1.271
_refine_diff_density_rms           0.251
_refine_ls_abs_structure_details
;
 Flack x determined using 902 quotients [(I+)-(I-)]/[(I+)+(I-)]
 (Parsons, Flack and Wagner, Acta Cryst. B69 (2013) 249-259).
;
_refine_ls_abs_structure_Flack     -0.006(11)
_refine_ls_extinction_coef         0.00146(14)
_refine_ls_extinction_expression  
 'Fc^*^=kFc[1+0.001xFc^2^\l^3^/sin(2\q)]^-1/4^'
_refine_ls_extinction_method       'SHELXL-2014/7 (Sheldrick 2014'
_refine_ls_goodness_of_fit_ref     1.044
_refine_ls_hydrogen_treatment      constr
_refine_ls_matrix_type             full
_refine_ls_number_parameters       121
_refine_ls_number_reflns           2343
_refine_ls_number_restraints       0
_refine_ls_R_factor_all            0.0416
_refine_ls_R_factor_gt             0.0410
_refine_ls_restrained_S_all        1.044
_refine_ls_shift/su_max            0.000
_refine_ls_shift/su_mean           0.000
_refine_ls_structure_factor_coef   Fsqd
_refine_ls_weighting_details      
 'w=1/[\s^2^(Fo^2^)+(0.0744P)^2^] where P=(Fo^2^+2Fc^2^)/3'
_refine_ls_weighting_scheme        calc
_refine_ls_wR_factor_gt            0.1051
_refine_ls_wR_factor_ref           0.1057
_refine_special_details            ?
_olex2_refinement_description
;
1. Fixed Uiso
 At 1.2 times of:
  All C(H) groups, All N(H,H,H) groups
 At 1.5 times of:
  All C(H,H,H) groups
2.a Ternary CH refined with riding coordinates:
 C1(H1)
2.b Aromatic/amide H refined with riding coordinates:
 C6(H6), C4(H4), C8(H8), C7(H7), C5(H5)
2.c Idealised Me refined as rotating group:
 N1(H1A,H1B,H1C), C2(H2A,H2B,H2C)
;
_atom_sites_solution_hydrogens     geom
_atom_sites_solution_primary       iterative
_atom_sites_solution_secondary     ?
loop_
  _atom_site_label
  _atom_site_type_symbol
  _atom_site_fract_x
  _atom_site_fract_y
  _atom_site_fract_z
  _atom_site_U_iso_or_equiv
  _atom_site_adp_type
  _atom_site_occupancy
  _atom_site_site_symmetry_order
  _atom_site_calc_flag
  _atom_site_refinement_flags_posn
  _atom_site_refinement_flags_adp
  _atom_site_refinement_flags_occupancy
  _atom_site_disorder_assembly
  _atom_site_disorder_group
 Pb1 Pb 0.20968(6) 0.75677(6) 0.48772(2) 0.0311(3) Uani 1 1 d . . . . .
 Br3 Br 0.00349(18) 1.00642(15) 0.54892(7) 0.0322(4) Uani 1 1 d . . . . .
 Br2 Br 0.3764(2) 0.70779(15) 0.60917(6) 0.0348(4) Uani 1 1 d . . . . .
 Br1 Br -0.01444(18) 0.48230(15) 0.53069(7) 0.0349(4) Uani 1 1 d . . . . .
 N1 N 0.3352(15) 0.2789(14) 0.5872(5) 0.035(3) Uani 1 1 d . . . . .
 H1A H 0.3879 0.2584 0.5499 0.042 Uiso 1 1 calc GR . . . .
 H1B H 0.3305 0.3869 0.5937 0.042 Uiso 1 1 calc GR . . . .
 H1C H 0.2310 0.2382 0.5857 0.042 Uiso 1 1 calc GR . . . .
 C3 C 0.3254(18) 0.2075(16) 0.7033(7) 0.033(3) Uani 1 1 d . . . . .
 C2 C 0.603(2) 0.276(2) 0.6470(9) 0.058(4) Uani 1 1 d . . . . .
 H2A H 0.6604 0.2634 0.6062 0.086 Uiso 1 1 calc GR . . . .
 H2B H 0.6674 0.2246 0.6808 0.086 Uiso 1 1 calc GR . . . .
 H2C H 0.5908 0.3913 0.6566 0.086 Uiso 1 1 calc GR . . . .
 C1 C 0.4320(19) 0.1984(15) 0.6430(7) 0.034(3) Uani 1 1 d . . . . .
 H1 H 0.4478 0.0821 0.6322 0.041 Uiso 1 1 calc R . . . .
 C6 C 0.115(3) 0.224(2) 0.8119(8) 0.058(4) Uani 1 1 d . . . . .
 H6 H 0.0429 0.2308 0.8475 0.070 Uiso 1 1 calc R . . . .
 C4 C 0.323(3) 0.3464(19) 0.7411(8) 0.053(5) Uani 1 1 d . . . . .
 H4 H 0.3922 0.4350 0.7311 0.063 Uiso 1 1 calc R . . . .
 C8 C 0.227(3) 0.0766(18) 0.7215(8) 0.048(4) Uani 1 1 d . . . . .
 H8 H 0.2301 -0.0194 0.6969 0.058 Uiso 1 1 calc R . . . .
 C7 C 0.123(3) 0.084(2) 0.7757(9) 0.059(5) Uani 1 1 d . . . . .
 H7 H 0.0578 -0.0066 0.7873 0.071 Uiso 1 1 calc R . . . .
 C5 C 0.215(3) 0.353(2) 0.7948(8) 0.053(4) Uani 1 1 d . . . . .
 H5 H 0.2106 0.4491 0.8195 0.063 Uiso 1 1 calc R . . . .

loop_
  _atom_site_aniso_label
  _atom_site_aniso_U_11
  _atom_site_aniso_U_22
  _atom_site_aniso_U_33
  _atom_site_aniso_U_23
  _atom_site_aniso_U_13
  _atom_site_aniso_U_12
 Pb1 0.0270(4) 0.0226(3) 0.0437(4) -0.00033(19) -0.00006(19) -0.00032(19)
 Br3 0.0336(8) 0.0222(6) 0.0410(7) -0.0027(5) -0.0021(5) 0.0012(6)
 Br2 0.0409(8) 0.0262(7) 0.0373(7) -0.0018(5) -0.0023(6) 0.0011(6)
 Br1 0.0328(8) 0.0195(6) 0.0525(9) 0.0026(5) -0.0082(6) -0.0004(6)
 N1 0.038(7) 0.032(6) 0.036(6) -0.004(5) -0.001(5) -0.003(5)
 C3 0.037(8) 0.020(6) 0.041(7) 0.001(5) -0.004(6) 0.002(5)
 C2 0.048(10) 0.066(12) 0.058(9) -0.006(8) -0.013(8) 0.004(10)
 C1 0.039(8) 0.019(6) 0.046(7) -0.002(5) 0.005(6) 0.003(5)
 C6 0.063(12) 0.064(11) 0.048(8) 0.007(8) -0.008(8) -0.001(11)
 C4 0.082(14) 0.032(7) 0.045(8) -0.005(6) 0.021(9) -0.008(8)
 C8 0.072(12) 0.028(7) 0.046(8) -0.009(6) 0.001(8) -0.001(8)
 C7 0.067(13) 0.056(10) 0.055(10) 0.001(8) 0.006(10) -0.012(10)
 C5 0.073(13) 0.037(8) 0.048(8) -0.008(7) 0.012(9) 0.002(9)

_geom_special_details
;
 All esds (except the esd in the dihedral angle between two l.s. planes)
 are estimated using the full covariance matrix.  The cell esds are taken
 into account individually in the estimation of esds in distances, angles
 and torsion angles; correlations between esds in cell parameters are only
 used when they are defined by crystal symmetry.  An approximate (isotropic)
 treatment of cell esds is used for estimating esds involving l.s. planes.
;
loop_
  _geom_bond_atom_site_label_1
  _geom_bond_atom_site_label_2
  _geom_bond_distance
  _geom_bond_site_symmetry_2
  _geom_bond_publ_flag
 Pb1 Br3 2.8938(14) . ?
 Pb1 Br2 2.8521(14) . ?
 Pb1 Br1 2.9861(14) . ?
 Pb1 Br1 3.0695(14) 4_566 ?
 Br1 Pb1 3.0696(14) 4_466 ?
 N1 C1 1.527(17) . ?
 C3 C1 1.501(19) . ?
 C3 C4 1.37(2) . ?
 C3 C8 1.37(2) . ?
 C2 C1 1.50(2) . ?
 C6 C7 1.36(3) . ?
 C6 C5 1.36(3) . ?
 C4 C5 1.40(2) . ?
 C8 C7 1.39(3) . ?

loop_
  _geom_angle_atom_site_label_1
  _geom_angle_atom_site_label_2
  _geom_angle_atom_site_label_3
  _geom_angle
  _geom_angle_site_symmetry_1
  _geom_angle_site_symmetry_3
  _geom_angle_publ_flag
 Br3 Pb1 Br1 93.50(4) . . ?
 Br3 Pb1 Br1 88.26(4) . 4_566 ?
 Br2 Pb1 Br3 88.77(4) . . ?
 Br2 Pb1 Br1 84.92(4) . . ?
 Br2 Pb1 Br1 82.84(4) . 4_566 ?
 Br1 Pb1 Br1 167.60(4) . 4_566 ?
 Pb1 Br1 Pb1 82.48(3) . 4_466 ?
 C4 C3 C1 121.1(13) . . ?
 C4 C3 C8 118.5(14) . . ?
 C8 C3 C1 120.4(12) . . ?
 C3 C1 N1 108.5(11) . . ?
 C2 C1 N1 108.2(12) . . ?
 C2 C1 C3 116.2(12) . . ?
 C7 C6 C5 118.6(18) . . ?
 C3 C4 C5 119.3(16) . . ?
 C3 C8 C7 121.4(15) . . ?
 C6 C7 C8 120.2(18) . . ?
 C6 C5 C4 121.8(16) . . ?

_shelx_res_file
;
    19-2-18-1.res created by SHELXL-2014/7

TITL 19-2-18-1_a.res in P2(1)2(1)2(1)
CELL 1.54184 7.9178 8.1363 20.5574 90 90 90
ZERR 4 0.0001 0.0001 0.0003 0 0 0
LATT -1
SYMM 0.5-X,-Y,0.5+Z
SYMM -X,0.5+Y,0.5-Z
SYMM 0.5+X,0.5-Y,-Z
SFAC C H Br N Pb
UNIT 32 48 12 4 4

L.S. 50
PLAN  1
BOND
fmap 2
acta
SHEL 999 0.84
OMIT 1 1 8
OMIT 1 1 23
OMIT 6 1 6
OMIT 3 3 22
OMIT 0 1 4
OMIT 0 4 0
OMIT 3 3 23
REM <olex2.extras>
REM <HklSrc "%.\\19-2-18-1.hkl">
REM </olex2.extras>

WGHT    0.074400
EXTI    0.001465
FVAR       0.23992
PB1   5    0.209683    0.756765    0.487721    11.00000    0.02696    0.02263 =
         0.04374   -0.00033   -0.00006   -0.00032
BR3   3    0.003492    1.006420    0.548921    11.00000    0.03355    0.02215 =
         0.04097   -0.00266   -0.00208    0.00125
BR2   3    0.376357    0.707788    0.609174    11.00000    0.04089    0.02618 =
         0.03727   -0.00181   -0.00226    0.00114
BR1   3   -0.014440    0.482295    0.530694    11.00000    0.03280    0.01947 =
         0.05250    0.00260   -0.00816   -0.00039
N1    4    0.335236    0.278860    0.587242    11.00000    0.03832    0.03188 =
         0.03569   -0.00402   -0.00099   -0.00316
AFIX 137
H1A   2    0.387858    0.258361    0.549856    11.00000   -1.20000
H1B   2    0.330468    0.386932    0.593675    11.00000   -1.20000
H1C   2    0.230967    0.238193    0.585675    11.00000   -1.20000
AFIX   0
C3    1    0.325439    0.207500    0.703314    11.00000    0.03684    0.02045 =
         0.04120    0.00139   -0.00436    0.00166
C2    1    0.602998    0.276437    0.647017    11.00000    0.04845    0.06641 =
         0.05785   -0.00569   -0.01294    0.00374
AFIX 137
H2A   2    0.660371    0.263438    0.606201    11.00000   -1.50000
H2B   2    0.667407    0.224590    0.680844    11.00000   -1.50000
H2C   2    0.590814    0.391330    0.656554    11.00000   -1.50000
AFIX   0
C1    1    0.432040    0.198372    0.643043    11.00000    0.03870    0.01918 =
         0.04553   -0.00242    0.00489    0.00322
AFIX  13
H1    2    0.447777    0.082084    0.632202    11.00000   -1.20000
AFIX   0
C6    1    0.114779    0.223808    0.811865    11.00000    0.06340    0.06352 =
         0.04754    0.00657   -0.00850   -0.00136
AFIX  43
H6    2    0.042879    0.230807    0.847530    11.00000   -1.20000
AFIX   0
C4    1    0.322782    0.346393    0.741060    11.00000    0.08181    0.03196 =
         0.04497   -0.00491    0.02097   -0.00838
AFIX  43
H4    2    0.392237    0.435035    0.731052    11.00000   -1.20000
AFIX   0
C8    1    0.226949    0.076576    0.721456    11.00000    0.07158    0.02789 =
         0.04577   -0.00853    0.00117   -0.00092
AFIX  43
H8    2    0.230109   -0.019383    0.696906    11.00000   -1.20000
AFIX   0
C7    1    0.122587    0.084199    0.775701    11.00000    0.06739    0.05570 =
         0.05504    0.00079    0.00613   -0.01161
AFIX  43
H7    2    0.057846   -0.006554    0.787305    11.00000   -1.20000
AFIX   0
C5    1    0.214572    0.353461    0.794774    11.00000    0.07313    0.03699 =
         0.04775   -0.00825    0.01181    0.00235
AFIX  43
H5    2    0.210561    0.449112    0.819493    11.00000   -1.20000
AFIX   0
HKLF 4

REM  19-2-18-1_a.res in P2(1)2(1)2(1)
REM R1 =  0.0410 for    2289 Fo > 4sig(Fo)  and  0.0416 for all    2343 data
REM    121 parameters refined using      0 restraints

END

WGHT      0.0744      0.0000

REM Highest difference peak  3.284,  deepest hole -1.271,  1-sigma level  0.251
Q1    1   0.2051  0.7527  0.5317  11.00000  0.05    3.28
;
_shelx_res_checksum                56533
_shelx_hkl_file
;
   0   0   2 4178.38  163.57
   0   0   3    2.77    0.46
   0   0   4 3302.95  129.85
   0   0   5    2.84    0.56
   0   0   6 1610.43   64.20
   0   0   7    0.69    0.35
   0   0   8 1784.88   71.53
   0   0   9    3.75    0.82
   0   0  10  886.84   36.91
   0   0  11    3.35    0.87
   0   0 -12   66.55    6.12
   0   0 -12   63.12    6.02
   0   0 -13    2.50    1.30
   0   0 -13   -0.10    0.87
   0   0 -14  107.85    8.86
   0   0 -14  100.90    7.88
   0   0 -15    0.80    0.97
   0   0 -15    1.26    1.28
   0   0 -16    8.34    2.59
   0   0 -16    2.10    1.34
   0   0 -17    0.15    1.21
   0   0 -17    0.36    1.14
   0   0 -18  102.38    9.37
   0   0 -18  140.96   11.35
   0   0 -19    0.27    1.18
   0   0 -19    0.29    1.26
   0   0 -20   76.11    7.94
   0   0 -20   87.76    8.73
   0   0 -21    0.53    1.06
   0   0 -21   -0.13    1.30
   0   0 -22    8.85    2.58
   0  -1   0    0.38    0.46
   0  -1  -1 2707.83  112.41
   0   1   1 2999.76  112.51
   0  -1  -2    1.92    0.41
   0   1   2    3.48    0.59
   0   1   3 2582.48  102.14
   0  -1  -3 2616.07  102.16
   0   1   4    2.79    0.43
   0  -1  -4    4.23    0.55
   0   1   5 1599.26   61.54
   0  -1  -5 1503.91   61.73
   0   1   6   71.46    3.52
   0  -1  -6   67.21    3.81
   0   1   7 2266.94   89.56
   0  -1   8   21.62    2.56
   0   1   8   19.94    1.62
   0  -1   9 3404.20  133.34
   0   1   9 3295.38  131.33
   0  -1  10  446.65   19.96
   0   1  10  408.53   17.86
   0  -1  11 1667.65   54.24
   0   1 -11  918.06   53.45
   0   1 -12  541.81   25.20
   0  -1 -12  477.12   21.91
   0   1 -13   13.10    2.84
   0  -1 -13   16.55    2.51
   0   1 -13   17.22    3.44
   0   1 -14  379.82   22.07
   0  -1 -14  381.26   19.05
   0   1 -14  358.60   20.86
   0   1 -15   42.84    5.77
   0   1 -15   39.18    5.84
   0  -1 -15   36.25    4.31
   0  -1 -16   60.51    6.03
   0   1 -16   62.72    7.74
   0   1 -16   67.78    7.60
   0   1 -17  318.65   19.75
   0   1 -17  287.51   18.16
   0  -1 -17  275.40   16.67
   0  -1 -18   33.38    4.66
   0   1 -18   42.82    6.32
   0   1 -18   33.27    5.24
   0   1 -19  124.11   11.18
   0   1 -19  104.23    9.93
   0  -1 -19  108.02    9.16
   0   1 -20    2.69    1.90
   0   1 -20    2.09    1.85
   0   1 -21   23.82    4.50
   0   1 -21   18.44    3.87
   0   1 -22   26.04    4.52
   0   1 -22   41.36    5.54
   0   1 -23   79.89    7.89
   0   1 -23  122.95    9.26
   0   1 -24   96.01    7.45
   0  -2   0 1908.96   77.30
   0  -2   1  121.09    7.47
   0  -2  -1  122.73    7.16
   0  -2  -2  396.79   17.61
   0  -2  -3  100.34    5.28
   0   2   3   81.94    5.25
   0  -2  -4   38.49    2.55
   0   2   4   29.37    2.52
   0   2   5   36.83    2.84
   0  -2  -5   42.73    2.73
   0  -2  -6 1460.22   57.75
   0   2   6 1417.77   58.14
   0   2   7  108.39    5.76
   0  -2  -7  103.56    5.52
   0   2   8 3574.84  139.84
   0  -2  -8 3496.15  139.95
   0   2   9    2.05    0.61
   0  -2  10 4912.87  187.88
   0   2 -10 4370.28  188.55
   0   2 -11  106.16    9.33
   0  -2  11  110.99    8.49
   0   2 -12 1734.62   76.25
   0   2 -13    0.92    1.27
   0   2 -13    1.16    1.15
   0   2 -14  364.84   21.65
   0   2 -14  436.84   24.74
   0   2 -15    9.27    3.11
   0   2 -15   11.34    3.04
   0   2 -16  271.35   18.14
   0   2 -16  281.38   19.84
   0   2 -17   19.63    4.88
   0   2 -17   24.29    4.84
   0   2 -18   84.85    9.07
   0   2 -19   27.74    5.03
   0   2 -19   31.48    5.36
   0   2 -20    5.75    2.44
   0   2 -20    9.34    3.04
   0   2 -21   21.24    4.30
   0   2 -21   30.11    5.04
   0   2 -22  131.42   10.43
   0   2 -22  102.79    9.65
   0   2 -23    9.23    2.61
   0   2 -23   11.90    2.84
   0   2 -24   66.37    6.28
   0   2 -24  100.65    7.49
   0  -3   0    1.08    0.97
   0  -3   1 5020.52  181.90
   0  -3  -1 4111.39  181.31
   0  -3   2  612.58   26.96
   0  -3  -2  537.07   25.64
   0  -3   3 3475.23  118.43
   0  -3  -3 2579.42  115.18
   0  -3  -4  377.53   17.48
   0  -3  -5 1678.29   68.16
   0  -3  -6   92.03    5.59
   0  -3  -7 1814.54   73.13
   0   3  -8  152.42   11.27
   0   3  -9 1341.20   57.27
   0   3 -10   16.34    2.84
   0   3 -11  590.23   30.49
   0   3 -11  524.30   26.66
   0   3 -12   18.69    4.14
   0   3 -12   10.79    2.54
   0   3 -13   18.12    4.23
   0   3 -13   20.05    3.57
   0   3 -14  141.80   12.98
   0   3 -14  124.64   10.37
   0   3 -15    2.10    1.89
   0   3 -15    8.43    3.21
   0   3 -16  330.18   23.20
   0   3 -17  126.83   13.09
   0   3 -18    0.30    1.44
   0   3 -18    2.77    2.50
   0   3 -19   25.82    4.97
   0   3 -19   33.61    5.28
   0   3 -20   85.30    8.57
   0   3 -20   67.12    8.07
   0   3 -21    7.47    2.59
   0   3 -21    7.50    2.71
   0   3 -22  106.44    9.76
   0   3 -22  159.77   10.79
   0   3 -23   46.39    5.45
   0   3 -23   64.70    6.04
   0   3 -24   51.34    4.81
   0  -4   0 9999.00  396.84
   0  -4   1  152.73   10.48
   0  -4  -1  139.51    9.67
   0  -4  -2 6080.58  266.03
   0  -4   2 7536.48  267.95
   0  -4  -3  492.17   24.17
   0  -4   3  535.94   25.56
   0  -4   4 2777.47  100.35
   0  -4  -4 2163.09   97.18
   0  -4  -5   18.11    2.51
   0   4  -6 1599.20   69.72
   0   4  -7    3.44    1.20
   0   4  -7    4.50    1.89
   0   4  -8  506.68   24.80
   0   4  -8  573.76   29.05
   0   4  -9   61.58    5.64
   0   4  -9   62.01    7.43
   0   4 -10  217.28   15.68
   0   4 -10  195.99   12.36
   0   4 -11  512.86   28.82
   0   4 -11  464.10   24.21
   0   4 -12   11.03    2.62
   0   4 -13  167.93   11.99
   0   4 -14   32.17    4.81
   0   4 -15    2.85    2.22
   0   4 -15    3.08    1.82
   0   4 -16    6.63    2.43
   0   4 -16    5.80    3.01
   0   4 -17    3.35    2.42
   0   4 -17    2.17    1.76
   0   4 -18   36.69    6.77
   0   4 -18   39.53    5.41
   0   4 -19   24.01    5.36
   0   4 -19   28.85    4.51
   0   4 -20   35.77    4.76
   0   4 -20   25.58    4.66
   0   4 -21   47.53    6.01
   0  -4  21   55.83    5.49
   0  -4  22    1.35    1.00
   0   4 -22    1.12    1.21
   0   4 -23    0.70    0.84
   0  -5   0    0.12    0.93
   0  -5  -1 1338.51   56.73
   0  -5   1 1405.63   56.56
   0  -5  -2  255.11   15.80
   0  -5   2  284.76   16.06
   0  -5  -3 1078.06   49.89
   0   5  -3  998.90   48.76
   0   5  -4   36.26    4.96
   0  -5  -4   39.18    5.27
   0  -5   4   40.89    5.16
   0  -5  -4   55.54    7.52
   0   5  -5  922.96   42.07
   0  -5  -5  895.55   43.30
   0  -5  -5  825.65   41.10
   0  -5   5  883.27   41.08
   0  -5  -6  126.00   11.04
   0   5  -6  159.84   11.76
   0   5  -7 1181.67   54.81
   0   5  -8    8.55    2.89
   0   5  -8   10.12    2.09
   0   5  -9 1057.85   49.26
   0   5  -9  975.60   43.98
   0   5 -10  411.24   24.29
   0   5 -10  369.56   19.65
   0   5 -11  770.16   39.20
   0   5 -11  690.05   33.32
   0   5 -12  880.82   44.03
   0   5 -12  797.58   37.85
   0   5 -13  300.72   17.72
   0   5 -13  347.32   22.80
   0   5 -14  278.76   20.43
   0   5 -14  268.24   15.98
   0   5 -15  134.60   10.00
   0   5 -16   19.58    3.50
   0   5 -17  141.88   10.30
   0   5 -18   37.23    6.27
   0   5 -18   33.22    4.36
   0  -5  18   32.69    4.52
   0  -5  19   15.89    2.98
   0   5 -19   15.78    2.85
   0  -5  20   37.30    4.33
   0   5 -20   45.54    4.51
   0   5 -20   42.64    5.21
   0  -5  21    0.24    0.72
   0   5 -21    0.09    0.94
   0   5 -21    0.51    0.83
   0   5 -22    0.72    0.67
   0   5 -22    0.90    0.74
   0  -6   0  223.47   15.19
   0  -6  -1  231.46   16.02
   0  -6   1  253.79   16.06
   0  -6  -2  249.09   15.88
   0  -6   2  231.09   14.79
   0  -6  -3  108.33    9.91
   0   6  -3   92.98    8.69
   0  -6   3  107.54    9.23
   0  -6   4  565.40   28.44
   0   6  -4  482.60   27.84
   0  -6  -4  544.09   29.12
   0   6  -5   22.47    4.17
   0  -6  -5   29.88    5.31
   0  -6  -5   26.22    4.47
   0  -6   5   30.26    4.65
   0  -6  -6  878.21   43.97
   0   6  -6  897.64   43.35
   0  -6   6  900.73   42.36
   0  -6   7  160.63   11.69
   0   6  -7  151.38   12.48
   0  -6  -7  131.81   11.74
   0  -6   8 1119.14   52.74
   0   6  -8 1220.13   55.26
   0  -6   9    4.56    2.23
   0   6  -9    5.59    2.54
   0  -6  10 1009.84   50.76
   0   6 -10 1311.89   55.68
   0   6 -11  130.69   11.95
   0   6 -11  111.00    8.08
   0   6 -12  802.55   36.99
   0   6 -12  879.76   43.25
   0   6 -13   10.74    2.19
   0   6 -13    9.33    3.33
   0  -6  13    7.42    2.48
   0   6 -14  434.44   25.52
   0  -6  14  383.41   22.01
   0   6 -14  419.10   20.55
   0   6 -15   31.10    5.44
   0   6 -15   28.43    3.57
   0  -6  15   27.60    4.25
   0   6 -16   77.85    8.41
   0  -6  16   61.29    6.22
   0   6 -16   69.77    5.70
   0   6 -17    4.75    2.21
   0  -6  17    5.16    1.77
   0   6 -17    6.87    1.63
   0  -6  18    8.78    2.07
   0   6 -18   11.27    1.98
   0   6 -18   12.02    3.14
   0   6 -19   37.75    3.44
   0   6 -19   38.18    4.30
   0  -6  19   34.40    3.63
   0  -6  20    8.07    1.50
   0  -7   0    1.42    1.72
   0  -7  -1 2198.29   99.32
   0  -7   1 2179.91   98.71
   0  -7   2  367.30   22.21
   0  -7  -2  440.65   26.39
   0  -7  -2  393.94   23.03
   0  -7  -3 1957.84   83.72
   0  -7   3 1899.41   82.85
   0   7  -3 1713.67   81.24
   0  -7  -4  218.21   14.83
   0  -7   4  204.12   14.14
   0  -7  -4  240.64   16.65
   0   7  -5 1348.35   64.13
   0  -7   5 1442.47   64.25
   0   7  -6    7.32    2.41
   0  -7  -6    7.92    2.89
   0  -7   6    5.14    2.18
   0  -7   7  584.61   29.30
   0   7  -7  573.87   30.40
   0   7  -8   14.70    3.51
   0  -7   8   18.19    3.49
   0   7  -9  171.86   13.34
   0  -7   9  161.79   11.59
   0  -7  10    7.21    2.24
   0   7 -10    6.22    2.51
   0   7 -11   69.13    7.67
   0  -7  11   63.75    6.40
   0   7 -12   31.30    4.93
   0  -7  12   20.96    3.61
   0   7 -13   52.68    6.38
   0   7 -14   20.76    3.81
   0  -7  15   10.02    2.16
   0   7 -15   10.09    2.61
   0   7 -16   56.69    5.82
   0  -7  16   47.38    4.46
   0  -7  17    1.76    0.88
   0   7 -18    1.31    0.78
   0  -7  18    0.40    0.58
   0  -8   0 1651.39   74.42
   0  -8   0 1811.58   77.55
   0  -8   1  134.13   12.02
   0  -8  -1  118.37   10.97
   0  -8   1  125.68   10.14
   0  -8  -1  122.79   10.06
   0  -8   2 1914.23   84.39
   0  -8  -2 1852.16   84.13
   0  -8  -2 1965.37   86.65
   0  -8  -3   70.64    7.01
   0  -8   3   65.29    7.00
   0  -8  -3   76.10    8.09
   0  -8  -4 1606.38   67.15
   0  -8   4 1403.70   64.64
   0  -8  -5   36.11    5.14
   0  -8   5   30.95    4.50
   0   8  -6  507.61   26.47
   0  -8   6  579.58   27.49
   0  -8   7    3.70    1.61
   0   8  -7    3.23    1.52
   0   8  -8   55.49    5.79
   0  -8   8   56.64    5.77
   0   8  -9   79.87    7.10
   0  -8   9   84.44    7.00
   0   8 -10    5.22    1.71
   0  -8  10    7.25    1.96
   0  -8  11  282.13   14.91
   0   8 -11  259.90   15.06
   0  -8  12   15.27    2.51
   0   8 -12   12.05    2.36
   0  -8  13  104.09    7.25
   0   8 -13  113.38    7.75
   0   8 -14   11.63    2.08
   0  -8  14   11.39    1.95
   0  -8  14   15.87    2.54
   0  -9   0   -0.07    0.68
   0  -9   0    0.10    0.86
   0  -9   1   54.74    5.08
   0  -9   1   55.12    5.78
   0  -9  -1   54.17    5.65
   0  -9  -2   25.73    3.69
   0  -9   2   30.51    4.23
   0  -9   2   24.98    3.34
   0  -9   3  181.75   11.03
   0  -9   3  189.43   12.27
   0  -9   4    3.04    1.28
   0  -9   4    1.87    1.34
   0  -9   5  423.11   21.32
   0  -9   5  394.98   19.80
   0  -9   6   16.80    3.03
   0  -9   6   14.75    2.39
   0  -9   7  223.06   12.14
   0  -9   8    2.75    1.07
   0  -9   9  150.03    9.19
   0  -9   9  137.19    8.26
   0  -9  10   74.23    5.20
   0  -9  10   83.06    5.92
   0  -9  11  177.06    9.34
   0  -9  11  194.63   10.05
   1   0   0    1.81    0.34
  -1   0   0    0.45    0.21
  -1   0   1   38.90    1.84
   1   0  -1   35.98    1.86
   1   0  -2  141.16    7.06
  -1   0   2  164.97    6.67
  -1   0   3   54.78    2.86
   1   0   3   49.97    3.06
  -1   0  -4   37.00    2.88
  -1   0   4   38.44    2.66
   1   0   5 2390.56   91.59
  -1   0  -5 2312.57   91.92
  -1   0   5 2225.66   91.44
   1   0   6 1504.74   60.50
   1   0   7 2780.08  112.03
  -1   0   7 2847.13  111.48
   1   0   8 2385.86   95.20
  -1   0   8 2376.38   94.39
   1   0   9  268.92   13.28
  -1   0   9  288.28   12.51
   1   0  10  666.49   28.98
  -1   0  10  676.30   28.00
   1   0  11   72.45    4.87
   1   0 -11   48.62    4.69
   1   0 -12  454.60   24.05
   1   0 -12  488.50   23.83
  -1   0 -12  419.95   25.14
  -1   0 -13  222.24   14.94
   1   0 -13  237.95   13.60
   1   0 -13  226.32   13.71
   1   0 -14  732.03   34.72
   1   0 -14  745.16   35.10
  -1   0 -14  761.70   37.17
   1   0 -15  130.51    9.94
  -1   0 -15  126.18    9.18
   1   0 -15  139.77   10.29
  -1   0 -15  136.91   11.53
   1   0 -16 1167.27   49.84
  -1   0 -16 1138.22   51.60
  -1   0 -16  986.74   47.58
   1   0 -16 1073.75   49.16
   1   0 -17  148.00   11.26
  -1   0 -17  145.67   12.22
  -1   0 -17  120.11    9.53
   1   0 -17  133.80   10.88
  -1   0 -18  729.17   34.10
  -1   0 -18  517.85   28.80
   1   0 -18  669.40   31.66
   1   0 -18  556.19   30.63
   1   0 -19  166.55   13.64
   1   0 -19  197.45   13.84
  -1   0 -20  278.35   17.45
   1   0 -20  238.19   15.33
  -1   0 -21  253.79   16.19
   1   0 -21  231.50   14.69
   1   0 -22  145.64   11.64
   1   0 -23    9.14    2.67
   1   1 -24    0.32    1.08
   1   1 -23  189.37   13.99
   1   1 -23  230.47   13.80
   1   1 -22   33.14    5.38
   1   1 -22   40.57    5.38
   1   1 -21  216.42   16.10
   1   1 -21  256.92   16.19
   1   1 -20  117.93   11.07
   1   1 -20  145.37   11.52
   1   1 -19  488.86   26.50
   1   1 -19  432.75   25.75
   1   1 -18   25.33    4.64
   1   1 -18   22.22    4.38
   1   1 -17 1066.40   50.46
   1   1 -17 1087.07   50.51
   1   1 -16   17.79    3.70
   1   1 -16   17.11    3.60
   1   1 -15 1092.61   53.76
   1   1 -15 1188.60   54.08
  -1  -1 -14   58.70    6.43
   1   1 -14   47.35    5.74
   1   1 -14   54.79    6.76
   1   1 -13  578.38   29.62
  -1  -1 -13  579.36   27.66
  -1  -1 -13  608.60   28.86
   1   1 -13  511.06   27.66
  -1  -1 -12  424.17   20.30
   1   1 -12  409.72   21.69
  -1  -1 -12  412.61   21.23
   1   1 -11  537.02   26.29
  -1  -1 -11  525.27   24.69
   1  -1  10  324.25   16.23
   1  -1   9  932.72   39.86
   1  -1   8    1.01    0.69
  -1  -1  -8    3.56    1.08
  -1  -1  -7 1927.71   79.56
   1  -1   7 2038.87   80.19
   1  -1   6   76.69    4.88
  -1  -1  -6   70.81    4.49
   1  -1   5 1581.19   64.07
  -1  -1  -5 1585.33   63.59
  -1  -1  -4  670.35   27.72
  -1  -1  -3  175.13    8.17
   1  -1   2   46.11    3.15
   1   1  -2   42.84    3.78
   1   1  -1  143.85    7.76
   1  -1   1  156.32    7.08
   1  -1   0   24.51    1.71
   1  -1  -1  150.47    6.58
  -1  -1   1  156.57    7.54
   1   1   2   66.90    3.65
  -1  -1   2   67.24    4.42
   1  -1  -2   66.59    2.94
   1   1   3  123.89    5.76
  -1  -1   3  109.92    6.46
   1   1   4  635.21   25.26
  -1  -1   4  575.90   26.25
   1   1   5 1477.54   56.08
  -1  -1   5 1256.44   57.26
   1   1   6   53.80    3.32
  -1  -1   6   49.26    4.20
   1   1   7 1918.17   76.61
   1   1   8   18.21    1.84
   1   1   9  762.40   31.91
  -1  -1  10  311.60   17.06
  -1  -1  10  359.76   16.72
   1   1  10  332.12   15.36
  -1   1 -11  400.48   23.97
   1  -1 -11  414.16   21.70
  -1   1 -12  411.94   21.60
  -1   1 -12  345.68   21.04
   1  -1 -12  390.17   19.05
  -1   1 -13  472.24   26.90
  -1   1 -13  546.84   27.18
   1  -1 -13  519.21   24.74
  -1   1 -14   39.08    5.36
  -1   1 -14   33.97    5.33
   1  -1 -14   34.34    4.34
  -1   1 -15 1157.57   52.40
   1  -1 -15 1058.34   48.76
  -1   1 -15 1095.60   51.47
  -1   1 -16   23.79    4.68
   1  -1 -16   21.81    3.76
  -1   1 -16   18.51    4.03
   1  -1 -17 1092.44   51.80
  -1   1 -17 1220.08   55.28
  -1   1 -18   21.11    4.01
   1  -1 -18   20.54    3.90
  -1   1 -18   25.63    5.15
  -1   1 -19  511.58   28.71
   1  -1 -19  539.26   29.24
   1  -1 -20  118.39   10.56
  -1   1 -20  126.91   10.57
   1  -1 -21  275.06   17.61
  -1   1 -21  248.35   16.74
   1  -1 -22   27.83    4.50
  -1   1 -22   38.33    5.53
  -1   1 -23  299.49   17.87
  -1   1 -24    1.01    1.12
   1   2 -24  202.65   13.36
   1   2 -24  238.72   13.15
   1   2 -23   22.03    3.64
   1   2 -23   18.24    3.69
   1   2 -22  227.24   15.85
   1   2 -22  240.48   15.33
   1   2 -21   41.54    5.68
   1   2 -21   42.45    6.14
   1   2 -20  220.76   16.46
   1   2 -20  243.56   16.15
   1   2 -19   15.38    3.71
   1   2 -19   15.11    3.79
   1   2 -18  580.88   31.74
   1   2 -18  616.12   32.53
   1   2 -17  105.40    9.91
   1   2 -17   81.12    8.66
   1   2 -16  825.75   41.80
   1   2 -16  952.97   46.22
  -1  -2 -15   33.63    4.86
   1   2 -15   34.87    5.95
   1   2 -15   32.12    4.87
  -1  -2 -14  724.05   35.00
   1   2 -14  669.27   34.93
   1   2 -13  130.00   11.18
  -1  -2 -13  148.39   10.12
   1   2 -12  429.21   23.00
  -1  -2 -12  425.60   20.96
  -1  -2 -11  611.58   29.01
   1  -2  10  618.48   29.24
   1  -2   9 1135.82   45.78
  -1  -2  -9  978.72   43.84
   1  -2   8 1548.18   62.36
  -1  -2  -8 1425.35   60.36
   1  -2   7  870.93   36.05
  -1  -2  -7  773.88   34.12
  -1  -2  -6 1123.60   46.39
  -1  -2  -5 1776.17   71.79
  -1  -2  -4  148.18    7.81
  -1  -2  -3 2539.71  101.41
  -1  -2  -2  165.64    8.65
  -1  -2  -1 1002.91   41.73
   1   2   0  108.21    7.17
  -1  -2   0  130.01    7.20
   1   2   1  922.46   38.83
   1  -2  -2  197.42   10.06
   1   2   2  202.94   10.29
  -1  -2   3 2311.53   94.34
   1  -2  -3 2145.60   92.30
   1  -2  -4   71.88    3.36
   1   2   4   66.89    4.32
  -1  -2   4   59.04    4.97
   1   2   5 1838.44   69.80
  -1  -2   5 1545.66   71.37
   1   2   6 1150.70   46.59
  -1  -2   6 1114.15   48.74
   1   2   7  870.02   35.93
  -1  -2   7  854.76   38.48
  -1  -2   8 1497.19   63.42
   1   2   8 1487.93   60.52
  -1  -2   9 1151.80   49.64
   1   2   9 1115.71   46.37
  -1  -2  10  670.88   29.16
  -1   2 -10  632.17   30.57
   1   2  10  606.33   25.63
  -1  -2  11  705.27   29.70
  -1   2 -11  619.20   30.87
   1  -2 -12  326.33   17.47
  -1   2 -12  392.56   21.98
  -1   2 -13   94.05    9.72
  -1   2 -13  102.84    9.15
   1  -2 -13   88.51    7.13
  -1   2 -14  701.74   34.14
   1  -2 -14  608.99   30.43
  -1   2 -14  674.27   35.26
   1  -2 -15   23.76    3.74
  -1   2 -15   30.98    5.75
  -1   2 -15   27.56    4.93
   1  -2 -16  795.10   38.76
  -1   2 -16  929.17   42.82
  -1   2 -16  811.26   43.26
   1  -2 -17   74.79    7.54
  -1   2 -17   90.06   10.18
  -1   2 -17  100.06    9.97
   1  -2 -18  486.42   27.08
  -1   2 -18  491.47   30.87
  -1   2 -19   25.24    5.18
   1  -2 -19   23.75    4.12
  -1   2 -19   23.55    4.48
  -1   2 -20  185.28   14.36
   1  -2 -20  199.04   13.99
  -1   2 -21   50.06    6.56
  -1   2 -21   27.90    4.62
  -1   2 -22  150.96   11.69
  -1   2 -22  226.91   14.71
  -1   2 -23   18.05    3.55
  -1   2 -24  232.33   13.62
   1   3 -24    4.66    1.56
   1   3 -24    5.47    1.53
   1   3 -23  281.06   15.06
   1   3 -23  234.60   15.21
   1   3 -22   58.12    6.05
   1   3 -22   46.77    6.04
   1   3 -21  320.27   20.38
   1   3 -21  357.21   19.75
   1   3 -20  105.27   10.11
   1   3 -20  117.97    9.90
   1   3 -19  378.80   21.67
   1   3 -19  349.57   22.29
   1   3 -18   54.12    6.78
   1   3 -18   49.38    6.92
   1   3 -17  929.67   48.64
  -1  -3 -16    6.17    2.27
   1   3 -16   11.18    3.87
   1   3 -15  937.36   46.47
  -1  -3 -15  845.31   42.00
  -1  -3 -14  121.61   10.22
   1   3 -14  133.86   10.36
  -1  -3 -13  621.97   31.10
   1   3 -13  626.04   30.99
  -1  -3 -12  127.66    9.79
   1   3 -12  120.03    9.39
   1   3 -12  130.71   11.40
   1   3 -11  431.34   23.14
  -1  -3 -11  465.80   24.10
   1   3 -11  506.97   26.40
  -1  -3 -10   63.13    6.19
   1   3 -10   53.33    5.56
  -1  -3  -9  979.24   41.52
   1   3  -9 1024.15   43.22
   1   3  -8  106.82    8.57
   1   3  -8   83.20    6.68
  -1  -3  -8   97.21    6.60
  -1  -3  -7 1358.33   56.67
  -1  -3  -6  368.45   17.72
  -1  -3  -5  420.85   19.76
  -1  -3  -4  141.76    8.40
  -1  -3  -3   93.95    6.43
  -1  -3  -2   30.42    3.31
  -1  -3  -1  142.23    8.78
  -1  -3   0  122.17    8.03
   1  -3  -1  206.07   11.12
  -1  -3   1  167.34   10.64
   1   3   2   25.22    3.39
   1  -3  -2   33.77    3.52
  -1  -3   2   29.61    3.79
   1   3   3   96.08    6.91
   1  -3  -3  104.41    6.57
  -1  -3   4  161.09    9.88
   1  -3  -4  148.89    7.61
   1   3   5  375.48   18.84
   1  -3  -5  414.25   17.20
   1  -3  -6  326.89   13.52
   1   3   6  306.33   15.89
  -1  -3   6  337.56   17.52
  -1  -3   7 1528.90   62.74
   1   3   7 1416.27   60.62
  -1   3  -8   94.16    8.92
   1   3   8   91.59    6.48
  -1  -3   8   94.08    7.65
  -1   3  -9 1001.69   45.93
   1  -3  -9  974.02   44.38
   1  -3 -10   68.28    5.84
  -1   3 -10   72.40    6.83
   1  -3 -11  493.99   24.92
  -1   3 -11  529.10   26.96
  -1   3 -12  130.85   12.01
  -1   3 -12  126.55   10.05
   1  -3 -12  106.45    8.17
  -1   3 -13  667.99   33.88
  -1   3 -13  608.47   29.96
  -1   3 -14  119.55   10.14
  -1   3 -14  126.19   12.38
   1  -3 -14   99.93    8.34
  -1   3 -15  827.41   42.24
  -1   3 -15  817.62   38.21
  -1   3 -16    8.00    3.41
   1  -3 -16    5.70    2.11
  -1   3 -17  702.97   38.34
   1  -3 -17  640.14   32.36
  -1   3 -18   59.57    8.60
  -1   3 -19  227.94   19.42
  -1   3 -19  324.40   19.50
  -1   3 -20   95.99    9.69
  -1   3 -20  134.01   11.11
  -1   3 -21  202.68   15.07
  -1   3 -21  301.66   17.28
  -1   3 -22   60.09    6.34
  -1   3 -22   35.98    4.86
  -1   3 -23  231.65   12.34
  -1   3 -23  131.06    9.91
  -1   3 -24    5.85    1.62
   1   4 -23   28.93    3.19
   1   4 -23   22.14    3.18
   1   4 -22  150.63   10.52
   1   4 -21   77.06    7.48
   1   4 -20  131.96   11.24
   1   4 -20  159.31   10.87
   1   4 -19  161.77   11.53
   1   4 -18  522.57   27.08
   1   4 -17  120.75   10.06
   1   4 -16  578.61   29.73
   1   4 -15  175.91   15.50
   1   4 -15  190.84   13.16
   1   4 -14  554.51   31.93
   1   4 -14  619.76   28.57
   1   4 -13  206.39   13.26
   1   4 -13  215.70   16.32
  -1  -4 -13  182.49   13.70
  -1  -4 -12  376.72   22.53
   1   4 -12  412.05   21.60
   1   4 -12  454.55   25.69
  -1  -4 -11   25.10    4.20
   1   4 -11   25.95    4.81
   1   4 -11   20.01    3.27
   1   4 -10  537.11   26.15
  -1  -4 -10  519.51   27.83
   1   4 -10  572.58   29.86
   1   4  -9  209.26   12.49
   1   4  -9  230.18   15.15
  -1  -4  -9  203.75   14.23
  -1  -4  -8  866.93   41.77
   1   4  -8  890.41   39.49
   1   4  -8  941.12   42.89
  -1  -4  -7  896.72   42.71
   1   4  -7  991.88   43.37
   1   4  -7  962.25   40.57
  -1  -4  -7  849.64   42.55
   1   4  -6  630.68   29.63
  -1  -4  -6  598.65   29.61
  -1  -4  -6  564.06   29.59
  -1  -4  -6  600.40   28.18
  -1  -4  -5 1076.07   47.90
  -1  -4  -5 1114.85   50.25
  -1  -4  -5 1132.12   49.78
  -1  -4  -4  319.84   16.81
  -1  -4  -3  547.37   26.24
   1  -4   2   19.67    3.43
  -1  -4  -2   18.65    3.02
  -1  -4  -1   14.98    2.71
   1  -4   1   16.07    3.01
   1  -4   0  153.60   10.11
  -1  -4   0  135.01    9.69
  -1  -4   1    5.90    1.74
   1  -4  -1    6.51    1.90
  -1  -4   2    6.82    1.92
   1  -4  -2    9.30    2.15
  -1  -4   3  597.39   29.00
   1  -4  -3  567.86   26.97
  -1   4  -4  296.39   17.98
  -1   4  -5 1271.11   57.44
  -1   4  -6  645.52   33.09
   1  -4  -7  751.30   35.70
  -1   4  -7  759.00   35.11
  -1   4  -8  839.28   37.26
   1  -4  -8  809.18   37.37
   1  -4  -9  172.25   11.27
  -1   4  -9  179.55   11.45
   1  -4 -10  509.56   25.65
  -1   4 -10  533.23   26.06
   1  -4 -11   19.61    3.29
  -1   4 -11   20.65    3.47
  -1   4 -11   28.87    5.54
  -1   4 -12  424.10   25.40
  -1   4 -12  376.93   20.15
  -1   4 -13  208.88   16.99
  -1   4 -13  177.85   12.69
  -1   4 -14  604.42   35.36
  -1   4 -14  583.79   30.14
  -1   4 -15  194.57   17.23
  -1   4 -15  206.37   14.44
  -1   4 -16  524.41   33.09
  -1   4 -16  579.39   29.94
  -1   4 -17  110.95   12.43
  -1   4 -17  140.79   11.34
  -1   4 -18  507.68   33.19
  -1   4 -18  653.16   31.28
  -1  -4  19  155.90   11.16
  -1   4 -19  191.13   12.80
  -1   4 -19  156.69   14.45
  -1  -4  20  216.61   12.93
  -1   4 -20  250.46   14.69
  -1   4 -21   59.06    6.37
  -1   4 -22  112.86    8.46
   1   5 -21  142.62    8.43
   1  -5  21  125.77    8.46
   1   5 -20    9.41    2.08
   1  -5  20    9.35    2.25
   1   5 -20    9.61    2.45
   1   5 -19  441.64   21.37
   1   5 -19  394.40   22.39
   1   5 -18   31.03    4.06
   1   5 -18   26.12    4.39
   1   5 -17  494.70   24.63
   1   5 -17  478.90   28.68
   1   5 -16   10.11    2.51
   1   5 -16    8.82    3.46
   1   5 -15  492.19   29.41
   1   5 -15  497.76   25.08
   1   5 -14  115.90    9.01
   1   5 -14  116.21   11.63
   1   5 -13  481.51   24.55
   1   5 -13  478.43   28.21
   1   5 -12  131.08    9.59
   1   5 -12  135.53   12.14
  -1  -5 -12  111.09   10.33
   1   5 -11  448.71   25.28
   1   5 -11  421.92   21.20
   1   5 -10  203.13   14.99
   1   5 -10  203.17   12.13
  -1  -5 -10  164.22   13.41
   1   5  -9  364.49   18.89
   1   5  -9  383.11   22.22
  -1  -5  -9  342.82   21.53
  -1  -5  -8  137.41   11.72
   1   5  -8  164.57   10.09
   1   5  -8  155.68   12.27
  -1  -5  -7  507.87   27.57
  -1  -5  -7  464.18   27.34
   1   5  -7  560.81   27.73
   1   5  -6  456.02   23.72
  -1  -5  -6  419.17   24.67
  -1  -5  -6  425.75   24.17
   1   5  -5  603.48   29.71
  -1  -5  -5  568.04   30.66
  -1  -5  -5  616.48   31.82
   1   5  -4  533.33   26.72
  -1   5   4  520.56   26.64
  -1  -5  -4  514.67   28.25
  -1  -5  -4  582.77   29.92
  -1  -5  -3  122.15   10.96
  -1  -5  -3  102.62    9.42
  -1   5   3   92.98    8.11
   1  -5   3  106.96    8.95
   1  -5   2  143.95   10.56
  -1  -5  -2  132.14   10.58
  -1   5   2  115.22    9.33
   1  -5   1  220.47   13.79
  -1  -5  -1  207.77   14.02
  -1   5   1  174.31   12.62
   1  -5   0    4.02    1.75
  -1  -5   0    3.62    1.77
  -1   5   0    2.39    1.50
   1  -5  -1  220.29   14.03
  -1  -5   1  231.66   14.46
  -1   5  -1  196.10   13.85
  -1  -5   2  158.81   11.34
  -1   5  -2  148.31   11.47
  -1   5  -3   83.90    8.39
  -1  -5   3   91.66    8.12
  -1  -5   4  675.21   32.76
  -1   5  -4  657.08   33.90
  -1   5  -5  563.72   30.17
  -1   5  -6  523.02   28.92
  -1   5  -7  522.31   28.45
  -1  -5   7  472.54   25.54
  -1   5  -8  195.59   11.81
  -1   5  -8  217.62   16.20
  -1  -5   8  205.41   13.64
  -1   5  -9  336.65   18.24
  -1  -5   9  347.07   20.09
  -1   5 -10  271.63   19.04
  -1   5 -10  221.86   13.59
  -1   5 -11  367.98   19.72
  -1   5 -12  137.68   10.09
  -1   5 -13  433.99   22.95
  -1   5 -14  101.99    8.53
  -1  -5  14   89.16    8.48
  -1   5 -14  106.20   11.90
  -1   5 -15  510.44   25.17
  -1   5 -15  490.89   30.14
  -1  -5  15  433.70   24.74
  -1  -5  16    5.19    2.06
  -1   5 -16    5.64    2.06
  -1   5 -16    4.48    2.71
  -1   5 -17  572.32   33.29
  -1   5 -17  609.11   28.95
  -1  -5  17  565.62   28.78
  -1  -5  18   47.13    5.18
  -1   5 -18   46.89    5.24
  -1   5 -18   47.95    7.13
  -1   5 -19  469.99   28.60
  -1  -5  19  514.18   25.05
  -1   5 -20   11.04    2.22
  -1   5 -20    9.01    2.44
  -1  -5  20   10.88    2.03
  -1   5 -21  193.13   10.35
  -1   5 -21  158.05   10.62
   1   6 -20  154.90    8.85
   1  -6  20  145.48    8.43
   1  -6  19    9.19    1.95
   1   6 -19    8.85    1.97
   1   6 -19   12.13    1.81
   1  -6  18  235.81   13.73
   1   6 -18  256.97   14.48
   1   6 -18  256.37   12.97
   1   6 -17   10.98    2.03
   1  -6  17   12.15    2.68
   1   6 -16  304.70   19.16
   1   6 -16  297.70   15.63
   1   6 -15   42.99    4.45
   1   6 -15   45.54    6.36
   1   6 -14  411.99   24.20
   1   6 -14  394.30   20.02
   1   6 -13   93.30    7.11
   1   6 -13   92.11    9.47
   1   6 -12  360.62   22.12
   1   6 -12  356.77   18.41
   1   6 -11  105.97   10.24
   1   6 -11  101.52    7.50
   1   6 -10  360.40   21.90
  -1  -6 -10  331.68   20.98
   1   6  -9  290.05   18.72
  -1  -6  -9  284.46   18.97
   1  -6   8  361.10   21.41
   1   6  -8  411.55   22.96
  -1  -6  -8  393.91   23.49
  -1  -6  -7  600.03   33.07
  -1  -6  -7  630.48   32.93
   1   6  -7  616.43   31.75
   1  -6   7  606.65   30.98
   1  -6   6  166.75   12.34
   1   6  -6  160.53   12.20
  -1  -6  -6  187.74   14.38
  -1  -6  -6  171.94   13.57
   1  -6   5  999.39   44.85
   1   6  -5  919.49   44.12
  -1  -6  -5  981.76   47.50
  -1  -6  -5  931.78   46.26
   1  -6   4  113.52    9.70
  -1  -6  -4  125.74   11.12
  -1  -6  -4  128.68   11.72
   1  -6   3  771.22   36.35
  -1  -6  -3  815.10   38.62
  -1  -6  -3  831.57   39.80
  -1  -6  -2  145.23   12.04
   1  -6   2  150.09   11.06
  -1   6   2  119.52   10.09
  -1  -6  -2  167.21   14.05
   1  -6   1   46.54    5.65
  -1   6   1   36.62    5.07
  -1  -6  -1   39.69    5.82
  -1  -6   0  467.22   25.15
   1  -6   0  475.79   24.37
   1  -6  -1   72.23    7.29
  -1   6  -1   57.95    6.85
  -1  -6   1   72.08    7.68
  -1   6  -2  142.31   11.58
  -1  -6   2  163.00   12.18
  -1  -6   3  864.30   39.76
  -1   6  -3  775.95   39.89
  -1  -6   4   97.40    8.90
  -1   6  -4   87.17    9.20
  -1   6  -5 1060.31   49.85
  -1  -6   5 1024.89   48.03
  -1  -6   6  183.10   13.02
  -1   6  -6  190.56   14.73
  -1   6  -7  797.76   40.83
  -1   6  -8  522.27   30.01
  -1  -6   9  323.46   19.93
  -1   6  -9  400.50   23.91
  -1  -6  10  421.64   23.96
  -1   6 -10  497.14   27.97
  -1  -6  11   98.54    8.96
  -1   6 -11  122.02   12.06
  -1  -6  12  310.80   18.50
  -1   6 -12  363.91   22.86
  -1   6 -12  306.62   16.58
  -1   6 -13   87.68    9.99
  -1   6 -13   71.75    6.12
  -1  -6  13   72.80    7.24
  -1  -6  14  321.34   18.72
  -1   6 -14  331.75   22.22
  -1   6 -14  341.06   17.48
  -1   6 -15   28.55    3.55
  -1  -6  15   28.58    4.13
  -1  -6  16  236.78   14.20
  -1   6 -16  252.98   13.66
  -1  -6  17   14.19    2.58
  -1   6 -17   15.62    3.81
  -1   6 -17   13.30    2.22
  -1  -6  18  233.50   12.98
  -1   6 -18  244.67   16.03
  -1   6 -18  249.00   12.61
  -1  -6  19   15.74    2.23
  -1   6 -19   18.33    2.24
  -1   6 -20  134.31    8.40
   1   7 -17  165.46    9.35
   1  -7  16   41.32    4.18
   1   7 -16   44.34    4.20
   1  -7  15  245.31   13.67
   1   7 -15  247.76   14.83
   1   7 -14   90.72    8.00
   1  -7  14   90.09    7.19
   1  -7  13  277.41   15.76
   1   7 -13  282.15   16.94
   1   7 -12   25.17    4.12
   1  -7  12   21.81    3.62
   1   7 -11  375.06   20.99
   1  -7  11  361.53   20.07
   1  -7  10   20.74    3.63
   1   7 -10   22.10    3.91
   1   7  -9  377.73   21.68
   1  -7   9  379.10   21.43
  -1  -7  -9  416.48   22.87
   1   7  -8   32.71    4.77
   1  -7   8   33.73    4.75
  -1  -7  -8   39.70    5.77
   1  -7   7  223.34   14.55
  -1  -7  -7  249.70   16.58
   1   7  -7  217.26   14.55
   1  -7   6  204.41   13.96
  -1  -7  -6  230.29   16.68
  -1  -7  -6  231.69   16.16
  -1  -7  -5  165.10   13.57
   1  -7   5  147.13   11.16
  -1  -7  -5  165.94   13.12
   1  -7   4  442.51   24.55
  -1  -7  -4  480.12   27.80
  -1  -7  -4  495.39   27.21
   1  -7   3  106.12    9.37
  -1  -7  -3  125.70   11.11
  -1  -7  -3  118.87   11.40
  -1  -7  -2   89.98    9.32
  -1  -7  -2   93.12   10.01
   1  -7   2   90.44    8.37
  -1   7   1   57.41    6.40
   1  -7   1   61.21    6.81
  -1  -7  -1   72.11    8.13
  -1  -7  -1   63.43    8.31
  -1   7   0   20.59    3.78
   1  -7   0   28.38    4.44
  -1  -7   0   29.11    5.02
  -1  -7   0   33.13    6.13
  -1   7  -1   56.12    6.58
  -1  -7   1   69.29    7.73
  -1   7  -2   32.51    4.97
  -1  -7   2   47.35    6.18
  -1  -7   3  103.03    9.65
  -1   7  -3   96.03    9.26
  -1   7  -4  355.71   22.67
  -1  -7   4  401.70   22.91
  -1   7  -5  118.01   10.52
  -1  -7   5  128.36   10.48
  -1   7  -6  173.50   13.44
  -1  -7   6  165.53   12.24
  -1  -7   7  290.32   17.73
  -1   7  -7  313.03   19.79
  -1  -7   8   14.35    3.25
  -1   7  -8   20.24    4.25
  -1   7  -9  519.75   29.11
  -1   7 -10   13.81    3.65
  -1  -7  11  399.48   21.97
  -1   7 -11  474.47   25.82
  -1  -7  12   14.39    2.87
  -1   7 -12   18.56    4.03
  -1  -7  13  254.95   14.97
  -1   7 -13  291.73   18.11
  -1  -7  14   76.32    6.47
  -1   7 -14   82.37    8.17
  -1  -7  15  205.76   12.63
  -1   7 -15  215.51   14.73
  -1   7 -16   47.36    5.42
  -1  -7  16   48.96    4.42
  -1   7 -17  143.23    9.79
  -1  -7  17  137.42    8.16
  -1   7 -18   33.97    3.28
   1  -8  15   92.11    5.66
   1  -8  14  123.89    7.37
   1  -8  13   53.84    4.54
   1   8 -12  190.30   11.24
   1  -8  12  222.24   11.68
   1  -8  11   20.54    2.94
   1  -8  10  228.88   12.98
   1  -8   9   32.79    4.02
   1  -8   8  105.13    8.08
   1  -8   7  101.19    8.01
  -1  -8  -6  137.52   10.31
   1  -8   6  110.34    8.76
   1  -8   5  305.13   17.88
  -1  -8  -5  362.73   19.82
  -1  -8  -4  147.59   12.47
   1  -8   4  149.04   10.70
  -1  -8  -4  173.89   12.21
  -1  -8  -3  437.69   23.71
  -1  -8  -3  452.47   25.13
   1  -8   3  402.64   22.05
   1  -8   2   95.90    8.12
  -1  -8  -2   92.86    8.83
  -1  -8  -2   95.23    9.50
  -1  -8  -1  123.74   10.42
  -1  -8  -1  112.87   10.54
   1  -8   1  114.40    9.08
  -1  -8   0   10.07    2.97
   1  -8   0   10.51    3.51
  -1  -8   0    9.78    3.20
  -1  -8   1   88.61    8.47
  -1  -8   1   87.15    9.06
   1  -8  -1   86.36    9.00
   1  -8  -2   95.48    8.94
  -1  -8   2   89.13    9.16
  -1   8  -2   66.69    6.78
  -1  -8   2   83.67    8.14
   1  -8  -3  371.51   20.66
  -1  -8   3  406.38   22.46
  -1  -8   3  351.54   20.07
  -1  -8   4  107.78    8.95
  -1   8  -4   89.90    8.16
  -1   8  -5  232.24   15.01
  -1  -8   5  263.29   15.68
  -1   8  -6   79.35    7.70
  -1  -8   6   93.05    8.00
  -1   8  -7   72.25    7.33
  -1  -8   7   77.51    7.17
  -1  -8   8  122.68    9.24
  -1   8  -8  117.78    9.72
  -1  -8   9   31.81    4.96
  -1   8  -9   22.05    3.86
  -1  -8   9   27.63    3.79
  -1  -8  10  199.83   13.77
  -1   8 -10  265.18   15.57
  -1  -8  11   13.70    2.85
  -1   8 -11   14.67    2.88
  -1   8 -12  220.92   13.96
  -1  -8  12  279.97   14.76
  -1  -8  13   58.08    4.83
  -1   8 -13   53.10    5.24
  -1  -8  13   69.57    5.33
  -1   8 -14  124.89    8.43
  -1  -8  14  143.60    8.07
  -1   8 -15   86.15    6.18
  -1  -8  15   98.86    5.82
   1  -9  11  179.95    9.82
   1  -9  10   39.76    3.21
   1  -9   9  128.79    8.29
   1  -9   9   98.12    6.32
   1  -9   8  161.16    9.35
   1  -9   8  208.56   11.79
   1  -9   7   56.46    5.56
   1  -9   7   41.82    3.82
   1  -9   6  328.43   16.84
   1  -9   6  266.71   14.17
   1  -9   5   71.16    5.44
   1  -9   5   82.51    7.04
   1  -9   4  210.53   13.11
  -1  -9  -3   69.74    5.99
   1  -9   3   78.41    6.90
  -1  -9  -2   51.45    5.06
   1  -9   2   50.35    5.44
  -1  -9  -2   49.23    5.40
  -1  -9  -1   83.11    7.43
   1  -9   1   87.34    7.29
  -1  -9  -1   91.18    7.09
   1  -9   0   37.96    4.50
  -1  -9   0   41.53    4.90
  -1  -9   0   39.15    4.38
   1  -9  -1   85.58    7.02
  -1  -9   1   89.13    7.03
  -1  -9   1   87.55    7.54
  -1  -9   2   61.84    5.70
  -1  -9   2   60.82    6.12
  -1  -9   3   63.00    6.24
  -1  -9   3   67.01    5.89
  -1  -9   4  208.27   12.88
  -1  -9   4  210.53   12.33
  -1  -9   5   46.71    4.66
  -1  -9   6  315.91   16.29
  -1  -9   7   28.32    3.59
  -1  -9   7   27.74    3.31
  -1  -9   8  205.19   11.52
  -1  -9   8  222.14   12.18
  -1  -9   9   89.73    6.17
  -1  -9   9   94.92    6.54
  -1  -9  10   60.53    4.55
  -1  -9  10   61.39    4.68
  -1  -9  11  155.53    8.27
   2   0   0  190.78    8.89
  -2   0   0  203.78    8.97
   2   0  -1   13.20    1.37
  -2   0  -1   11.48    1.34
   2   0   2   28.11    2.28
  -2   0   2   28.64    2.11
   2   0  -2   35.13    2.46
  -2   0   3 1918.36   72.41
   2   0  -3 1722.01   73.58
   2   0   3 1761.99   73.06
   2   0  -4  625.58   37.33
  -2   0   4 1047.07   36.34
  -2   0  -5 1503.39   65.24
   2   0   5 1644.07   64.92
  -2   0   5 1634.11   63.76
  -2   0  -6 1210.14   50.52
   2   0   6 1230.76   49.75
  -2   0   6 1210.45   48.45
   2   0   7  886.47   37.52
  -2   0   7  901.40   36.07
  -2   0   8 2133.57   84.91
   2   0   8 2187.87   86.71
   2   0   9   36.79    3.41
   2   0  10 3238.97  122.79
  -2   0 -10 2828.59  123.26
   2   0 -11   60.02    5.58
   2   0 -11   68.04    5.81
  -2   0 -12 1591.98   61.92
   2   0 -12 1445.96   61.00
   2   0 -13  477.00   24.29
  -2   0 -13  440.16   27.22
   2   0 -14  835.50   37.57
   2   0 -14  764.85   36.67
  -2   0 -14  769.63   40.70
   2   0 -15  224.49   14.07
   2   0 -15  218.46   14.55
  -2   0 -15  234.87   17.17
   2   0 -16  204.02   13.60
   2   0 -16  212.79   14.54
  -2   0 -16  217.33   16.80
   2   0 -17    0.60    1.00
  -2   0 -17    4.31    2.52
   2   0 -17    1.76    1.75
   2   0 -18   19.55    3.69
   2   0 -18   17.27    3.92
  -2   0 -18   17.81    4.39
   2   0 -19   20.46    3.76
  -2   0 -19   24.84    4.99
   2   0 -19   17.18    4.05
   2   0 -20    8.53    2.47
   2   0 -20   10.12    3.23
  -2   0 -20   14.88    3.91
   2   0 -21    1.60    1.31
  -2   0 -21   -0.15    1.53
   2   0 -21    0.63    1.59
   2   0 -22   33.61    5.31
   2   0 -23   21.48    4.05
   2   0 -24   15.57    3.18
   2   1 -24   91.34    8.02
   2   1 -23   10.36    2.33
   2   1 -23   10.90    3.02
   2   1 -22   96.01    8.19
   2   1 -22   90.47    9.12
   2   1 -21    6.50    2.23
   2   1 -21    2.59    2.12
   2   1 -20   13.29    3.27
   2   1 -20   13.08    3.64
   2   1 -19    3.29    2.16
   2   1 -19    2.80    1.80
   2   1 -18   83.05    8.35
   2   1 -18   81.44    8.93
   2   1 -17   40.22    5.59
  -2  -1 -17   53.24    6.79
   2   1 -17   49.70    6.59
   2   1 -16  146.10   11.42
  -2  -1 -16  178.64   13.74
   2   1 -16  147.34   11.89
   2   1 -15  129.97   10.53
  -2  -1 -15  153.49   12.47
   2   1 -15  143.92   11.22
  -2  -1 -14  687.72   33.77
  -2  -1 -14  632.96   31.42
   2   1 -13  169.39   12.10
  -2  -1 -13  207.96   13.26
  -2  -1 -13  207.02   14.77
   2   1 -12  489.10   26.71
  -2  -1 -12  561.69   29.62
   2   1 -11  313.67   18.12
  -2  -1 -11  411.06   19.49
  -2  -1 -10  252.74   13.34
   2  -1  10  259.87   12.89
   2  -1   9  823.42   34.60
  -2  -1  -9  744.00   35.06
   2  -1   8   81.96    5.73
  -2  -1  -8   76.33    5.80
   2  -1   7 1988.21   79.56
  -2  -1  -7 1918.35   79.85
  -2  -1  -6  867.60   36.94
  -2  -1  -5 2210.14   88.98
  -2  -1  -4 2308.24   92.95
   2  -1   4 2325.47   92.73
   2  -1   3 2532.65   95.52
  -2  -1  -3 2447.12   95.73
   2  -1   2  828.39   34.48
   2   1  -2  861.14   36.03
   2   1  -1 2761.77  108.18
  -2  -1  -1 2642.87  107.57
   2  -1   1 2715.44  107.05
   2  -1   0   48.93    3.06
   2   1   0   58.33    3.79
  -2  -1   0   53.46    3.59
  -2  -1   1 2613.91  111.36
   2  -1  -1 2759.43  110.71
  -2  -1   2  894.83   37.35
   2  -1  -2  914.10   36.36
   2  -1  -3 2341.04   93.27
  -2  -1   3 2427.04   94.47
  -2  -1   4 2358.93   96.58
   2   1   4 2477.33   96.40
   2   1   5 2315.44   92.07
  -2  -1   5 2297.46   92.46
   2   1   6  799.41   34.04
  -2  -1   6  845.42   34.55
  -2  -1   7 1887.82   75.04
   2   1   7 1820.56   74.63
  -2  -1   8   72.39    4.91
   2   1   8   65.99    4.60
   2   1   9  796.76   34.40
  -2  -1   9  825.59   34.67
   2  -1 -10  142.38    9.38
   2   1  10  172.28    9.06
   2  -1 -11  417.96   20.79
   2  -1 -12  504.91   23.97
  -2   1 -12  441.83   26.49
  -2   1 -12  484.62   25.33
  -2   1 -13  206.36   16.06
  -2   1 -13  186.24   13.91
  -2   1 -14  485.24   29.93
   2  -1 -14  569.61   27.34
   2  -1 -15  116.58    9.61
  -2   1 -15  116.61   11.58
  -2   1 -16  114.15   11.56
   2  -1 -16  110.57    9.65
   2  -1 -17   28.22    4.83
  -2   1 -17   30.39    5.88
  -2   1 -18   84.79    9.85
   2  -1 -18   74.28    8.21
   2  -1 -19    1.68    1.65
  -2   1 -19    3.14    2.34
   2  -1 -20   11.38    3.36
  -2   1 -20   15.97    4.23
  -2   1 -21    3.48    2.31
   2  -1 -21    1.63    1.71
  -2   1 -22  106.37    9.51
   2  -1 -22   74.67    8.13
  -2   1 -23   15.67    3.23
   2  -1 -23   10.79    2.85
   2   2 -24    2.28    1.40
   2   2 -23   13.34    3.22
   2   2 -23   16.02    2.87
   2   2 -22    5.53    2.06
   2   2 -22    5.08    2.45
   2   2 -21    1.75    1.65
   2   2 -21    1.23    1.63
   2   2 -20   24.49    4.37
   2   2 -20   29.11    5.11
   2   2 -19   41.13    5.85
   2   2 -19   44.28    6.46
   2   2 -18    8.22    2.65
   2   2 -18    8.22    2.93
   2   2 -17    5.92    2.29
   2   2 -16   39.81    5.56
  -2  -2 -15   92.14    9.12
   2   2 -15   84.61    8.29
   2   2 -14   28.37    4.41
  -2  -2 -14   39.37    5.35
   2   2 -13  293.76   17.96
  -2  -2 -13  358.79   19.56
  -2  -2 -12   13.29    2.91
   2   2 -12   12.15    3.09
   2   2 -12   15.44    2.96
   2   2 -11   35.94    5.06
  -2  -2 -11   35.55    4.63
   2   2 -10   59.45    6.22
  -2  -2 -10   52.62    5.49
  -2  -2 -10   52.35    5.30
   2   2  -9   10.01    2.13
  -2  -2  -9   12.06    2.43
   2   2  -9   10.88    2.47
  -2  -2  -9   14.31    2.50
   2  -2   8  399.24   19.31
  -2  -2  -8  372.50   18.99
  -2  -2  -7  572.48   26.14
  -2  -2  -6 1681.89   70.02
   2  -2   6 1715.94   70.18
   2  -2   5 1716.81   70.81
  -2  -2  -5 1728.70   70.67
   2  -2   4 4104.95  161.60
  -2  -2  -4 4006.59  161.83
  -2  -2  -3 1683.79   67.16
   2  -2   3 1596.69   66.57
   2   2  -2 5657.46  224.45
  -2  -2  -2 5256.62  221.85
   2  -2   2 5888.58  221.47
   2  -2   1  173.80    8.46
   2   2  -1  151.01    9.58
   2  -2   0 6262.75  246.38
   2  -2  -1  131.81    6.68
  -2  -2   1  145.89    8.04
  -2  -2   2 5742.16  230.89
   2   2   2 6306.44  230.85
   2  -2  -2 5685.06  228.92
   2  -2  -3 1643.47   65.43
  -2  -2   3 1670.14   68.03
   2   2   3 1682.19   67.40
  -2  -2   4 3921.06  163.73
   2   2   4 4260.75  163.17
  -2  -2   5 1718.90   71.97
   2   2   5 1771.22   70.98
   2   2   6 1568.40   63.68
  -2  -2   6 1549.98   64.74
   2   2   7  587.34   26.55
  -2  -2   7  657.42   28.32
  -2  -2   8  385.28   18.13
   2   2   8  318.83   15.95
   2  -2  -9   36.11    3.91
  -2  -2   9   48.93    4.78
   2   2   9   41.16    3.64
   2  -2  -9   37.32    8.76
   2  -2 -10   82.00    6.65
  -2   2 -10   89.02    8.88
   2   2  10  100.28    6.33
   2  -2 -11   54.07    5.26
  -2   2 -11   56.05    7.05
  -2   2 -12   35.58    5.64
   2  -2 -12   37.84    4.45
  -2   2 -13  325.61   20.57
   2  -2 -13  293.28   17.07
   2  -2 -14    9.42    2.45
  -2   2 -14    8.48    3.03
  -2   2 -14   12.10    3.55
  -2   2 -15   88.90   10.06
   2  -2 -15   89.14    8.37
   2  -2 -16   21.79    4.06
  -2   2 -16   15.29    4.01
   2  -2 -17    9.58    2.82
  -2   2 -17    9.02    3.11
  -2   2 -18    9.72    3.41
   2  -2 -18    5.72    2.36
  -2   2 -18    9.51    3.18
   2  -2 -19   38.28    5.66
  -2   2 -19   33.85    5.09
  -2   2 -20   17.99    3.55
   2  -2 -20   21.87    4.26
   2  -2 -21    2.36    1.82
  -2   2 -21    1.49    1.94
  -2   2 -22    7.53    2.66
   2  -2 -22    4.50    2.15
  -2   2 -23   15.10    3.14
  -2   2 -24    7.99    1.94
   2   3 -23    6.32    2.05
   2   3 -23    7.50    1.88
   2   3 -22   36.66    4.49
   2   3 -22   34.02    4.87
   2   3 -21   21.56    3.69
   2   3 -20    7.49    2.44
   2   3 -19   17.71    3.66
   2   3 -18   55.08    6.47
   2   3 -18   47.50    6.72
  -2   3  18   55.85    7.57
   2   3 -17  100.27    9.80
  -2  -3 -16  122.49   11.41
   2   3 -16  133.74   11.45
  -2  -3 -15  207.66   15.44
   2   3 -14  560.07   29.82
  -2  -3 -14  597.97   31.61
   2   3 -14  653.38   34.25
   2   3 -13  390.14   21.52
   2   3 -13  432.98   24.54
  -2  -3 -13  358.96   22.31
   2   3 -12  383.56   21.62
   2   3 -12  449.08   24.54
  -2  -3 -12  405.87   23.13
   2   3 -11  405.10   22.14
   2   3 -11  471.86   25.02
  -2  -3 -11  442.50   23.95
   2   3 -10  243.91   15.46
   2   3 -10  212.06   13.34
  -2  -3 -10  237.15   15.01
   2   3  -9  831.55   40.10
  -2  -3  -9  953.62   42.43
   2   3  -9  948.90   42.13
   2   3  -8  123.25    8.48
  -2  -3  -8  107.43    8.38
   2   3  -8  128.20    9.49
  -2  -3  -8  132.77    9.84
   2   3  -7 1530.13   65.12
  -2  -3  -7 1480.86   65.48
  -2  -3  -7 1693.33   67.51
   2  -3   6  560.31   26.00
  -2  -3  -6  519.11   25.33
  -2  -3  -5 1266.36   55.08
   2  -3   5 1317.49   55.21
   2  -3   4 1288.00   55.34
  -2  -3  -4 1323.01   55.65
  -2  -3  -3 1282.30   54.21
   2  -3   3 1267.93   53.75
  -2  -3  -2  440.01   20.84
   2  -3   2  424.23   20.26
   2  -3   1 1098.06   47.83
  -2  -3  -1 1212.86   49.21
   2   3   0  176.38   11.72
  -2  -3   0  197.29   10.95
   2  -3   0  174.79    9.59
   2   3   1 1271.22   53.51
   2  -3  -1 1216.13   50.69
   2   3   2  383.13   19.43
   2  -3  -2  377.04   17.28
   2  -3  -3 1335.08   58.00
  -2  -3   3 1435.31   61.24
   2   3   3 1411.30   60.91
   2  -3  -4 1257.54   51.93
  -2  -3   4 1379.54   56.00
   2  -3  -4 1345.60   52.84
   2   3   4 1360.18   55.69
   2   3   5 1332.21   55.92
  -2  -3   5 1295.14   56.19
   2   3   6  560.40   25.31
  -2  -3   6  519.58   25.40
  -2  -3   7 1409.45   59.65
   2   3   7 1442.42   58.81
   2  -3  -7 1411.27   74.19
  -2   3  -7 1398.06   63.85
   2  -3  -7 1290.30   58.73
   2   3   8  185.14   10.85
  -2   3  -8  178.53   14.11
   2  -3  -8  178.45   20.17
   2  -3  -8  167.26   10.88
  -2   3  -9  768.19   37.83
  -2   3  -9  871.67   42.11
   2  -3  -9  784.24   36.62
  -2   3 -10  299.09   19.86
   2  -3 -10  331.91   30.58
  -2   3 -10  286.89   17.28
   2  -3 -10  252.53   15.36
  -2   3 -11  509.12   28.93
  -2   3 -11  495.51   26.08
   2  -3 -11  434.10   23.42
  -2   3 -12  458.61   27.22
  -2   3 -12  454.80   24.73
   2  -3 -12  386.15   22.01
  -2   3 -13  451.88   24.59
  -2   3 -13  431.29   26.72
   2  -3 -14  576.07   30.62
  -2   3 -14  617.26   35.86
  -2   3 -14  688.98   33.90
  -2   3 -15  184.24   16.34
  -2   3 -15  213.18   15.45
   2  -3 -15  168.10   12.83
  -2   3 -16  143.06   13.98
   2  -3 -16  140.58   11.30
  -2   3 -17   75.56    9.72
   2  -3 -17   78.50    8.16
  -2   3 -18   60.56    8.38
   2  -3 -18   55.18    6.72
  -2   3 -19   17.29    4.25
  -2   3 -19   19.47    4.35
   2  -3 -19   13.96    3.43
  -2   3 -20   14.67    3.81
   2  -3 -20    8.15    2.64
  -2   3 -20    7.73    2.46
  -2   3 -21   10.78    2.63
  -2   3 -21   20.22    3.93
  -2   3 -22   36.58    4.93
  -2   3 -23    9.68    2.33
   2   4 -22   20.43    3.29
   2   4 -21   15.40    3.13
   2   4 -20   22.50    3.96
   2   4 -19   13.66    2.97
   2   4 -19    8.07    2.70
   2   4 -18   26.00    4.14
   2   4 -18   27.07    4.73
  -2  -4 -17    8.45    2.81
   2   4 -17   11.77    3.25
   2   4 -17   12.85    3.03
   2   4 -16  221.53   14.00
  -2  -4 -16  186.73   14.93
   2   4 -15   89.79   10.19
   2   4 -15   88.73    8.04
  -2   4  15   94.66    9.52
  -2  -4 -15   67.93    8.30
   2   4 -14  537.09   26.76
   2   4 -14  557.71   30.81
  -2   4  14  547.85   29.37
   2   4 -13  243.55   14.70
   2   4 -13  242.56   17.23
  -2  -4 -13  190.53   15.50
  -2   4  13  251.40   16.90
   2   4 -12 1171.17   52.41
  -2   4  12 1087.75   51.13
   2   4 -12 1117.72   48.54
   2   4 -11   48.26    5.36
  -2   4  11   61.51    7.23
  -2  -4 -11   46.66    6.46
   2   4 -11   52.27    6.65
   2   4 -10 1526.73   63.73
   2   4 -10 1479.91   66.37
  -2   4  10 1536.90   67.07
  -2  -4 -10 1376.02   66.51
   2   4  -9   91.02    7.21
   2   4  -9   79.77    7.94
  -2  -4  -9   82.42    8.59
  -2   4   9   84.35    8.38
   2   4  -8 1550.23   62.68
  -2   4   8 1516.57   65.77
   2   4  -8 1432.61   64.47
  -2  -4  -8 1345.89   65.17
   2   4  -7  323.19   18.24
  -2   4   7  321.85   19.28
   2   4  -7  339.57   17.06
  -2  -4  -7  295.26   18.84
   2   4  -6 1152.40   52.19
  -2   4   6 1265.01   54.53
   2   4  -6 1360.63   51.62
  -2  -4  -6 1059.60   53.29
  -2  -4  -6 1072.84   53.32
  -2  -4  -5  695.07   36.89
  -2   4   5  764.05   37.87
  -2  -4  -5  696.20   36.78
  -2  -4  -4  368.77   20.71
  -2   4   4  381.16   21.28
  -2  -4  -4  360.18   20.68
  -2   4   3  647.94   31.41
  -2  -4  -3  621.83   30.82
   2  -4   3  561.91   28.68
  -2  -4  -3  654.45   31.19
  -2   4   2  390.35   22.13
  -2  -4  -2  396.21   21.59
  -2  -4  -2  392.72   21.87
  -2   4   1  216.11   14.55
  -2   4   0   32.80    4.89
   2  -4   0   37.19    4.66
  -2   4  -1  171.84   13.14
  -2  -4   1  184.97   12.37
  -2  -4   2  726.29   33.20
  -2   4  -2  718.55   35.30
  -2  -4   3  659.84   31.06
  -2   4  -3  707.49   34.33
  -2  -4   4  444.98   22.12
  -2   4  -4  408.08   24.45
   2  -4  -4  366.00   29.41
  -2  -4   5  775.48   33.85
   2  -4  -5  706.05   44.02
  -2  -4   6 1176.16   45.82
   2  -4  -6 1098.02   59.64
   2  -4  -6  953.13   44.93
  -2   4  -6  884.49   43.28
  -2  -4   7  320.57   17.22
  -2   4  -7  336.46   21.11
   2  -4  -7  273.41   16.71
  -2   4  -7  272.83   16.10
  -2  -4   8 1500.42   61.17
  -2   4  -8 1602.78   67.01
  -2   4  -8 1307.35   59.98
   2  -4  -8 1262.10   60.21
   2  -4  -8 1450.90   78.63
  -2  -4   9   56.73    6.07
  -2   4  -9   63.79    8.49
  -2   4  -9   60.35    6.21
   2  -4  -9   50.37    5.83
  -2  -4  10 1539.60   64.54
  -2   4 -10 1436.24   64.56
   2  -4 -10 1368.33   64.24
  -2  -4  11   38.99    5.01
  -2   4 -11   47.10    7.55
  -2   4 -11   38.54    5.14
   2  -4 -11   34.88    4.96
  -2  -4  12 1192.12   51.06
  -2   4 -12 1173.69   57.48
  -2   4 -12 1152.40   51.78
   2  -4 -12 1003.51   50.42
  -2  -4  13  201.46   13.32
  -2   4 -13  208.48   17.62
  -2   4 -13  205.86   14.26
   2  -4 -13  174.93   13.15
  -2  -4  14  502.65   26.52
  -2   4 -14  537.11   28.12
   2  -4 -14  448.39   26.69
  -2  -4  15   74.20    7.16
  -2   4 -15   62.02    9.41
  -2   4 -15   68.83    7.59
   2  -4 -15   62.20    7.14
  -2  -4  16  206.33   13.27
  -2   4 -16  175.88   16.52
   2  -4 -16  178.01   13.63
  -2  -4  17   10.51    2.55
  -2   4 -17   15.55    3.61
   2  -4 -17   10.81    2.93
  -2   4 -17    7.95    3.30
  -2   4 -18   24.18    4.39
  -2   4 -18   16.54    4.42
   2  -4 -18   19.34    3.76
  -2   4 -19   14.70    3.33
  -2   4 -19   14.73    3.88
  -2   4 -20   26.14    4.11
  -2   4 -21   18.80    3.20
  -2   4 -21   10.50    2.39
   2  -5  21    5.12    1.49
   2   5 -21    5.48    1.57
   2   5 -21    6.47    1.44
   2   5 -20   19.89    3.08
   2   5 -20   19.03    2.70
   2   5 -19    2.73    1.35
   2   5 -19    1.25    1.24
   2   5 -18    0.51    1.01
   2   5 -18    0.33    1.05
   2   5 -17   76.03    6.68
   2   5 -17   64.63    6.87
   2   5 -16   34.10    4.42
  -2  -5 -16   27.55    4.80
   2   5 -16   30.88    4.66
   2   5 -15  126.30   11.77
  -2  -5 -15  105.48   10.38
   2   5 -15  143.66    9.98
   2   5 -14  119.92   11.26
   2   5 -14  133.78    9.50
   2   5 -13   56.11    7.42
  -2  -5 -13   50.45    7.04
   2   5 -13   55.53    5.78
   2   5 -12  169.92   13.36
  -2  -5 -12  146.22   12.98
   2   5 -12  162.33   10.96
   2   5 -11  159.70   12.85
   2   5 -11  179.55   11.27
  -2  -5 -11  146.93   13.16
  -2   5  11  159.07   12.64
   2   5 -10  132.51    9.18
   2   5 -10  119.53   10.55
  -2  -5 -10  100.25   10.86
  -2   5  10  123.79   10.77
   2   5  -9  359.36   18.10
   2   5  -9  320.49   19.68
  -2   5   9  320.62   20.01
  -2  -5  -9  295.22   20.83
   2   5  -8  110.56    9.64
  -2   5   8  116.44   10.29
   2   5  -8  133.26    8.86
  -2  -5  -8  105.44   10.59
   2   5  -7 1025.66   49.17
  -2   5   7 1052.11   50.40
  -2  -5  -7  933.79   50.83
   2   5  -6  327.28   18.72
  -2  -5  -6  347.46   21.18
  -2   5   6  351.39   20.45
  -2  -5  -6  320.01   20.50
  -2  -5  -5 1167.72   55.81
  -2  -5  -5 1222.93   56.38
  -2   5   5 1230.91   55.29
  -2  -5  -4  546.39   29.21
  -2   5   4  513.13   27.96
  -2  -5  -4  545.29   29.10
  -2  -5  -3 2192.42   94.78
  -2  -5  -3 2196.31   95.08
  -2   5   3 2204.14   94.12
  -2  -5  -2  634.11   32.25
  -2   5   2  556.41   30.47
  -2  -5  -2  625.99   31.62
  -2  -5  -1 2444.35  101.69
  -2   5   1 2320.30  101.17
  -2   5   0  280.22   18.03
  -2  -5   0  320.01   18.30
   2  -5  -1 2151.68  111.69
  -2   5  -1 2701.31  106.72
   2  -5  -2  548.87   38.53
  -2   5  -2  696.56   34.40
  -2  -5   3 2628.57  109.76
  -2   5  -3 2808.13  112.92
  -2  -5   4  645.37   31.38
   2  -5  -4  559.21   40.30
  -2   5  -4  657.87   34.41
  -2  -5   5 1394.45   62.13
  -2   5  -5 1519.53   66.53
   2  -5  -5 1294.50   74.65
  -2   5  -6  444.88   25.96
  -2  -5   6  391.37   21.91
  -2   5  -7 1035.44   51.97
  -2  -5   7 1052.64   47.79
  -2  -5   8  117.18    9.31
  -2   5  -8   94.60    7.65
  -2  -5   9  328.86   18.56
  -2   5  -9  293.29   16.83
  -2  -5  10  100.51    8.74
  -2   5 -10   93.05    7.85
  -2   5 -10  105.47   11.52
  -2  -5  11  254.36   15.88
  -2   5 -11  234.21   14.82
  -2  -5  12  121.59    9.86
  -2   5 -12  133.51   13.53
  -2   5 -12  119.20    9.38
  -2  -5  13   96.54    8.51
  -2   5 -13  100.64    8.45
  -2   5 -13   99.91   11.69
  -2  -5  14  100.61    8.52
  -2   5 -14   92.89    8.21
  -2   5 -14   93.59   11.22
  -2  -5  15   92.51    8.03
  -2   5 -15   94.16   11.18
  -2   5 -15   97.97    8.41
  -2  -5  16   20.80    3.43
  -2   5 -16   19.55    3.59
  -2   5 -16   18.96    4.82
  -2  -5  17   56.88    5.53
  -2   5 -17   55.20    7.80
  -2   5 -17   65.35    6.48
  -2  -5  18    1.45    1.00
  -2   5 -18    0.86    1.42
  -2   5 -18    2.23    1.36
  -2   5 -19    1.23    1.04
  -2   5 -19    0.30    1.31
  -2   5 -20   22.54    3.02
  -2   5 -20   14.73    2.77
  -2   5 -21    5.67    1.35
  -2   5 -21    3.18    1.16
   2   6 -19    8.66    1.67
   2   6 -19    8.88    1.43
   2  -6  18   20.27    3.01
   2   6 -18   20.95    2.90
   2   6 -18   21.56    2.56
   2  -6  17   25.68    3.60
   2   6 -17   23.88    3.33
   2   6 -17   23.00    2.88
   2   6 -16   71.58    6.44
   2   6 -16   74.81    5.79
   2   6 -15   59.57    5.98
   2   6 -15   64.36    5.45
   2   6 -14   38.57    5.52
  -2  -6 -14   38.53    5.39
   2   6 -14   35.86    4.06
   2   6 -13   81.50    6.58
   2   6 -13   77.96    8.26
  -2  -6 -13   77.14    8.35
   2   6 -12   13.92    2.53
  -2  -6 -12   12.71    3.42
   2   6 -12   14.54    3.46
   2   6 -11  129.28   10.82
  -2  -6 -11  118.96   11.39
   2   6 -11  133.35    8.95
  -2  -6 -10    9.16    3.03
   2   6 -10   10.72    2.20
   2   6 -10   12.44    3.10
  -2  -6  -9  159.42   14.03
   2   6  -9  173.77   12.52
   2   6  -8  306.62   18.05
  -2   6   8  303.77   18.20
  -2  -6  -8  279.91   20.01
  -2   6   7  269.17   17.14
  -2  -6  -7  286.98   19.66
  -2  -6  -6  874.62   42.98
   2  -6   6  859.98   40.15
  -2  -6  -6  794.41   42.70
  -2   6   6  828.60   40.27
   2  -6   5  301.82   18.00
  -2   6   5  276.80   17.85
  -2  -6  -5  307.10   20.43
  -2  -6  -5  313.46   20.09
   2  -6   4 1821.69   76.37
  -2   6   4 1599.05   76.07
  -2  -6  -4 1797.00   79.35
  -2  -6  -4 1869.87   79.41
  -2  -6  -3  387.17   22.82
  -2   6   3  310.25   20.21
   2  -6   3  380.10   20.61
  -2  -6  -3  363.96   22.86
  -2   6   2 2787.27  124.96
  -2  -6  -2 2955.80  127.92
  -2  -6  -1  481.31   25.98
  -2  -6  -1  469.39   26.57
  -2  -6   0 3689.60  148.31
  -2   6   0 3411.89  147.46
  -2  -6   1  487.94   25.85
  -2   6  -1  413.31   25.15
  -2  -6   2 3218.90  143.98
  -2   6  -2 3247.48  144.90
  -2   6  -3  325.38   20.99
  -2   6  -4 1807.90   81.28
  -2  -6   5  359.12   20.99
  -2   6  -5  367.39   23.25
  -2  -6   6  772.00   38.81
  -2   6  -6  881.38   42.99
  -2  -6   7  293.43   18.28
  -2   6  -7  352.47   22.19
  -2  -6   8  237.69   15.31
  -2   6  -8  252.10   18.72
  -2   6  -9  237.39   17.87
  -2  -6   9  204.18   13.96
  -2  -6  10   39.82    5.20
  -2   6 -10   48.43    7.47
  -2  -6  11  167.66   11.81
  -2  -6  12   44.02    5.33
  -2   6 -12   48.85    4.89
  -2  -6  13   95.77    8.03
  -2   6 -13   98.51    7.38
  -2   6 -13   86.37   10.32
  -2  -6  14   18.78    3.25
  -2   6 -14   25.49    3.31
  -2   6 -14   24.79    5.23
  -2  -6  15   62.30    5.85
  -2   6 -15   72.33    8.68
  -2   6 -15   65.08    5.56
  -2  -6  16   53.16    5.05
  -2   6 -16   52.98    4.77
  -2   6 -16   59.26    7.37
  -2   6 -17   29.58    3.29
  -2   6 -17   29.15    4.81
  -2  -6  17   27.68    3.36
  -2  -6  18   19.83    2.49
  -2   6 -18   22.38    2.59
  -2   6 -18   22.69    3.92
  -2   6 -19    9.70    1.45
  -2   6 -19   12.38    2.56
   2  -7  17   69.96    4.92
   2  -7  16  108.19    6.88
   2   7 -16   93.53    5.99
   2  -7  15  137.82    8.73
   2   7 -15  134.36    8.02
   2  -7  14  129.73    8.72
   2   7 -14  123.60    7.98
   2  -7  13  176.97   11.26
   2   7 -13  174.56   10.32
   2  -7  12  156.12   10.95
  -2  -7 -12  187.20   12.38
   2  -7  11  302.05   16.96
  -2  -7 -11  329.65   18.92
   2   7 -11  279.72   16.86
   2  -7  10  178.78   12.01
  -2  -7 -10  184.12   13.58
   2  -7   9  392.41   22.13
  -2  -7  -9  475.55   25.48
   2  -7   8  160.70   11.49
  -2  -7  -8  181.44   14.17
   2  -7   7  608.09   31.08
  -2  -7  -7  709.56   35.30
   2  -7   6  101.15    8.68
  -2  -7  -6  134.85   11.79
   2  -7   5  382.61   20.88
  -2  -7  -5  408.32   24.45
  -2   7   5  353.57   21.08
   2  -7   4  118.76    9.21
  -2  -7  -4  113.74   11.20
  -2  -7  -4  121.42   11.25
  -2   7   4  105.23    9.36
   2  -7   3  311.44   17.80
  -2  -7  -3  331.48   21.02
  -2  -7  -3  350.94   20.94
  -2  -7  -2  296.79   19.81
  -2   7   2  248.20   17.23
  -2  -7  -1  252.78   16.88
  -2  -7  -1  238.15   17.27
  -2   7   0  225.00   16.18
  -2  -7   0  264.94   18.37
  -2  -7   0  278.52   18.10
  -2   7  -1  276.18   18.63
  -2  -7   1  339.71   20.27
  -2  -7   2  280.47   17.71
  -2   7  -2  241.53   17.07
  -2   7  -3  411.05   24.73
  -2  -7   3  485.02   26.91
  -2  -7   3  428.81   24.52
  -2  -7   4   92.25    8.90
  -2   7  -4   88.05    9.28
  -2   7  -5  359.91   23.33
  -2  -7   5  450.16   25.66
  -2   7  -6   90.17    9.79
  -2  -7   6  121.98   11.65
  -2  -7   7  516.16   28.53
  -2   7  -7  548.98   31.19
  -2  -7   8  183.58   13.29
  -2   7  -8  198.68   15.73
  -2  -7   9  410.33   23.62
  -2   7  -9  440.55   26.88
  -2  -7  10  198.52   13.73
  -2   7 -10  224.85   16.50
  -2   7 -11  413.91   24.97
  -2  -7  11  371.91   21.38
  -2   7 -12  245.38   16.85
  -2  -7  12  277.33   15.40
  -2   7 -13  248.46   16.80
  -2  -7  13  228.43   13.79
  -2  -7  13  270.01   14.60
  -2  -7  14  152.00    9.65
  -2  -7  15  139.50    8.67
  -2  -7  16  127.48    7.69
  -2   7 -17   72.33    6.13
   2  -8  14  119.18    6.76
   2  -8  13    8.97    1.60
   2  -8  12  267.74   13.53
   2  -8  11   41.37    3.95
   2  -8  10  369.88   18.19
   2  -8   9  137.31    9.13
  -2  -8  -9  163.04   10.66
   2  -8   8  475.27   23.86
  -2  -8  -8  563.20   26.55
   2  -8   7  112.90    8.21
  -2  -8  -7  140.11   10.47
   2  -8   6  350.68   19.26
  -2  -8  -6  464.80   23.06
   2  -8   5   40.09    4.44
  -2  -8  -5   49.20    6.08
  -2  -8  -4  158.58   12.19
  -2  -8  -3   87.63    8.95
  -2  -8  -3   98.57    9.05
  -2   8   2   86.32    7.63
  -2  -8  -2  106.04    9.73
  -2  -8  -2  106.99    9.37
  -2  -8  -1  284.31   17.71
  -2  -8  -1  293.46   17.29
  -2   8   0   33.56    4.64
  -2  -8   0   40.38    5.86
  -2  -8   0   41.14    5.70
  -2   8  -1  230.51   15.58
  -2  -8   1  262.18   17.37
  -2  -8   1  277.58   17.18
  -2   8  -2  186.48   13.21
  -2  -8   2  229.27   14.57
  -2   8  -3   52.15    6.15
  -2  -8   3   53.14    6.68
  -2  -8   4  156.60   11.38
  -2   8  -4  134.68   10.86
  -2  -8   4  166.29   12.19
  -2  -8   5   43.23    5.31
  -2   8  -5   34.42    5.08
  -2  -8   5   42.74    5.59
  -2   8  -6  340.08   19.53
  -2  -8   6  375.54   20.07
  -2   8  -7   97.97    8.74
  -2  -8   7  104.75    8.85
  -2   8  -8  457.35   25.67
  -2  -8   8  538.01   25.71
  -2  -8   9   99.59    8.07
  -2   8  -9  114.29    9.31
  -2  -8   9  131.23    9.19
  -2  -8  10  454.07   22.70
  -2   8 -10  452.81   24.16
  -2  -8  10  494.56   23.44
  -2  -8  11   37.58    4.00
  -2   8 -11   33.63    4.44
  -2  -8  11   36.77    4.00
  -2   8 -12  311.47   17.65
  -2  -8  12  329.27   16.53
  -2  -8  12  348.62   16.43
  -2  -8  13    3.73    1.16
  -2   8 -13    3.44    1.37
  -2  -8  14  143.52    7.78
  -2   8 -14  128.89    8.45
   2  -9  10   86.03    6.07
   2  -9   9  114.52    7.89
   2  -9   8  162.59   10.27
   2  -9   7  244.07   14.05
   2  -9   6   60.45    5.74
  -2  -9  -6   47.82    4.32
  -2  -9  -5  459.49   22.54
   2  -9   5  502.71   24.07
   2  -9   4   78.32    6.54
  -2  -9  -4   73.92    6.19
  -2  -9  -3  649.68   29.94
   2  -9   3  634.47   29.78
   2  -9   2  151.46    9.78
  -2  -9  -2  154.76   10.08
   2  -9   1  791.50   36.18
  -2  -9  -1  841.77   36.99
  -2  -9   0  272.68   15.15
  -2  -9   1  837.73   37.78
  -2  -9   1  814.74   37.18
  -2  -9   2  146.24   10.29
  -2  -9   2  168.83   10.38
  -2  -9   3  695.12   31.78
  -2   9  -4   71.41    5.73
  -2  -9   4   88.08    6.91
  -2  -9   4   91.12    6.74
  -2  -9   5  457.16   20.44
  -2  -9   5  427.42   20.51
  -2  -9   6   64.59    5.28
  -2   9  -6   50.21    4.58
  -2  -9   6   67.15    5.51
  -2  -9   7  169.25    9.63
  -2  -9   7  165.23    9.36
  -2  -9   8  102.91    6.72
  -2  -9   8  116.97    7.04
  -2   9  -9   60.18    4.60
  -2  -9   9   76.01    5.03
  -2  -9  10   46.33    3.65
  -3   0   0    0.44    0.45
   3   0   0    0.84    0.47
  -3   0  -1  748.90   31.30
  -3   0   1  718.20   30.80
   3   0  -1  774.04   31.24
   3   0   1  725.30   30.97
  -3   0  -2  323.04   15.48
  -3   0   2  343.54   14.85
   3   0  -2  347.96   15.58
   3   0   2  323.55   15.14
   3   0  -3 2596.76  107.40
  -3   0  -3 2585.69  107.06
  -3   0   3 2676.57  105.89
   3   0   3 2790.04  106.75
  -3   0  -4  375.89   17.92
   3   0  -4  340.86   18.08
  -3   0   4  389.72   16.37
   3   0   4  392.89   17.37
  -3   0   5 2138.29   81.58
   3   0   5 1892.28   82.82
  -3   0   6   17.15    1.52
  -3   0  -7 1034.45   47.51
   3   0   7 1162.62   46.72
   3   0  -8   73.63    6.00
   3   0   8   81.11    5.89
  -3   0  -8   88.35    6.40
   3   0  -9 1168.07   54.54
   3   0  -9 1281.19   54.93
   3   0 -10  471.51   22.68
  -3   0 -10  505.60   23.29
   3   0 -11 1146.32   47.27
   3   0 -11  982.54   46.26
   3   0 -12  776.19   34.08
   3   0 -12  650.92   32.78
   3   0 -13  441.97   22.92
   3   0 -14  214.93   13.62
  -3   0 -14  202.52   17.30
  -3   0 -15   16.27    4.79
   3   0 -15   17.80    3.32
   3   0 -16  139.71   11.63
  -3   0 -16  136.41   13.87
   3   0 -16  133.97   10.45
   3   0 -17   17.77    3.46
  -3   0 -17   13.61    4.17
   3   0 -17   10.55    3.22
   3   0 -18  219.10   14.35
   3   0 -18  206.03   15.94
  -3   0 -18  232.46   18.17
   3   0 -19   71.73    8.43
  -3   0 -19   78.29    9.24
   3   0 -19   74.07    7.21
   3   0 -20  399.04   24.60
  -3   0 -20  465.69   26.27
   3   0 -20  420.60   22.21
  -3   0 -21  251.58   16.19
   3   0 -21  190.80   15.06
   3   0 -22  247.74   16.62
   3   0 -23   72.52    7.48
   3   0 -24   51.93    5.63
   3   1 -24   38.81    4.65
   3   1 -23  134.74   10.42
  -3   1  23  126.08   11.18
   3   1 -22  173.13   12.80
   3   1 -22  162.47   10.61
   3   1 -21  465.32   25.79
   3   1 -21  435.32   23.25
   3   1 -20  397.04   23.76
   3   1 -20  387.10   21.69
   3   1 -19  439.43   23.73
   3   1 -19  384.25   24.35
   3   1 -18  243.12   16.44
  -3  -1 -18  289.99   18.92
  -3  -1 -17  345.62   21.51
   3   1 -17  267.44   17.82
  -3  -1 -16  117.18   11.69
   3   1 -16   94.12    8.94
   3   1 -15  283.54   17.89
   3   1 -15  305.28   18.89
  -3  -1 -15  326.54   22.19
  -3  -1 -14  256.29   19.33
   3   1 -14  278.41   16.83
  -3  -1 -14  289.24   17.66
   3   1 -14  236.11   15.73
   3   1 -13  550.92   27.58
  -3  -1 -13  618.02   29.30
  -3  -1 -12  642.35   30.38
   3   1 -12  627.98   29.46
   3   1 -11  942.19   39.19
  -3  -1 -11  918.73   39.86
   3   1 -10  499.34   26.43
   3   1 -10  620.47   27.03
   3   1  -9  547.76   24.36
   3   1  -9  459.84   24.08
   3   1  -8  226.05   12.41
  -3  -1  -8  221.12   12.39
  -3  -1  -7  201.50   11.94
  -3  -1  -6   19.82    2.72
   3  -1   6   11.36    1.86
  -3  -1  -5  195.48   10.81
   3  -1   5  185.37   10.05
   3   1  -4  255.34   16.02
   3  -1   4  319.75   14.33
  -3  -1  -3  464.09   21.20
   3  -1   3  469.88   20.56
   3   1  -3  449.11   22.40
   3   1  -2  143.18    8.95
  -3  -1  -2  133.55    7.77
   3  -1   2  129.76    7.24
  -3   1   2  138.32    6.96
  -3   1   1  220.04   10.60
  -3  -1  -1  220.84   11.25
   3  -1   1  227.10   10.84
   3   1  -1  225.11   11.68
  -3   1   0   32.16    2.77
   3  -1   0   28.68    2.54
   3   1   0   31.42    3.07
  -3   1  -1  216.90   11.25
   3  -1  -1  231.76   10.69
   3   1   1  237.02   11.53
  -3  -1   1  234.73   11.42
   3  -1  -2  146.04    7.39
   3   1   2  154.16    8.20
  -3  -1   2  144.58    7.95
   3   1   3  482.86   22.05
  -3  -1   3  495.52   21.90
   3  -1  -3  516.43   21.45
   3  -1  -4  370.24   16.51
  -3  -1   4  344.87   16.06
   3   1   5  210.38   11.03
  -3  -1   5  225.73   10.74
   3   1   6   31.99    3.07
  -3  -1   6   34.92    2.91
   3   1   7  299.79   15.06
  -3  -1   7  325.45   14.60
   3   1   8  161.45    9.33
   3  -1  -8  170.13   10.39
   3  -1  -9  656.89   30.47
   3  -1 -10  537.58   24.08
   3  -1 -10  365.00   35.37
   3  -1 -11  855.79   37.96
   3  -1 -12  530.52   25.70
   3  -1 -12  554.52   27.37
   3  -1 -13  499.67   25.18
   3  -1 -13  561.20   27.38
   3  -1 -14  233.94   14.09
   3  -1 -14  262.69   16.18
  -3   1 -14  236.41   19.00
   3  -1 -15  225.26   15.48
  -3   1 -15  231.16   18.91
   3  -1 -16   79.00    8.35
  -3   1 -16   83.63   10.65
   3  -1 -17  189.52   14.35
  -3   1 -17  197.48   16.86
   3  -1 -18  212.15   15.82
  -3   1 -18  240.74   19.06
   3  -1 -19  363.63   22.86
  -3   1 -19  407.92   25.41
   3  -1 -20  340.63   22.05
  -3   1 -20  404.70   24.28
  -3   1 -21  443.20   25.06
   3  -1 -21  372.34   23.33
  -3   1 -22  214.36   14.28
   3  -1 -22  174.75   13.56
   3  -1 -23   87.81    8.46
  -3   1 -23  109.27    8.21
   3   2 -23   63.65    6.25
   3   2 -23   57.91    4.97
  -3   2  22  143.22   11.86
   3   2 -22  136.79    9.53
  -3   2  21  310.51   21.15
   3   2 -21  320.27   18.14
   3   2 -20  252.96   15.97
   3   2 -19  434.48   24.97
   3   2 -19  414.62   23.47
   3   2 -18  164.91   12.46
   3   2 -18  162.14   13.26
   3   2 -17  389.25   22.31
   3   2 -17  339.55   21.03
   3   2 -16   99.45    9.41
   3   2 -16  123.44   10.66
  -3  -2 -16  110.19   10.92
   3   2 -15  417.47   24.11
   3   2 -15  472.71   25.07
  -3  -2 -15  429.12   25.97
   3   2 -14  304.40   19.20
  -3  -2 -14  342.96   21.42
   3   2 -13  599.51   28.57
  -3  -2 -13  586.06   29.72
   3   2 -12  771.45   34.36
  -3  -2 -12  775.27   35.74
  -3  -2 -11  388.40   19.72
   3   2 -11  361.39   18.04
   3   2 -10  820.99   37.60
  -3  -2 -10  836.57   39.45
   3   2  -9   83.19    6.64
  -3  -2  -9   79.53    7.33
   3   2  -8  136.89    9.61
   3   2  -8  152.73    9.39
   3   2  -7  700.56   34.47
  -3  -2  -7  851.80   36.02
   3   2  -6   91.54    7.22
  -3  -2  -6   97.27    7.41
   3  -2   6  100.18    7.00
  -3  -2  -6  115.79    8.15
   3  -2   5  540.89   24.86
  -3  -2  -5  551.97   25.75
   3  -2   4  426.11   19.82
  -3  -2  -4  423.36   20.62
   3   2  -3   62.05    6.51
   3  -2   3   63.31    4.69
   3   2  -2  344.90   18.90
   3  -2   2  368.85   16.74
   3  -2   1  157.80    8.35
   3   2  -1  158.12   10.25
  -3  -2  -1  156.21    9.33
   3   2   0   12.65    2.34
   3  -2   0   11.38    1.53
  -3  -2   0   10.22    1.85
   3   2   1  165.03    9.84
   3  -2  -1  162.18    8.12
  -3  -2   1  161.99    9.30
  -3  -2   2  376.95   18.25
   3  -2  -2  392.57   16.87
  -3  -2   3   60.87    4.81
   3  -2  -3   59.49    3.50
  -3  -2   4  430.00   19.32
   3  -2  -4  393.18   16.76
   3   2   4  400.23   19.02
  -3  -2   5  610.07   26.61
   3   2   5  564.80   26.20
   3   2   6  100.45    6.80
  -3  -2   6  108.38    7.08
  -3  -2   7  841.84   36.43
   3  -2  -7  787.19   54.66
  -3   2  -8  135.56   11.96
   3  -2  -8  166.94   21.35
   3  -2  -9   41.13    4.63
   3  -2  -9   47.36   11.66
  -3   2  -9   24.99    4.87
   3  -2 -10  826.49   37.41
  -3   2 -10  758.18   40.43
   3  -2 -10  872.75   57.07
   3  -2 -11  318.58   17.93
  -3   2 -11  297.45   20.20
   3  -2 -11  314.71   31.90
   3  -2 -12  628.26   30.33
  -3   2 -12  587.90   32.57
   3  -2 -12  535.58   45.45
   3  -2 -13  532.89   27.38
  -3   2 -13  501.37   29.27
   3  -2 -14  330.57   19.69
  -3   2 -14  322.38   21.38
  -3   2 -14  339.21   23.21
   3  -2 -15  450.66   25.70
  -3   2 -15  506.22   29.92
   3  -2 -16  122.95   10.97
  -3   2 -16  140.88   13.78
  -3   2 -17  392.93   25.18
   3  -2 -17  353.38   22.30
  -3   2 -18  231.06   17.65
   3  -2 -18  185.19   14.58
  -3   2 -19  482.84   27.65
   3  -2 -19  397.78   24.81
  -3   2 -20  336.29   20.56
   3  -2 -20  247.85   17.89
  -3   2 -21  395.04   21.83
   3  -2 -21  280.06   19.15
  -3   2 -22  148.93   11.12
   3  -2 -22  113.19   10.02
  -3   2 -23   95.39    7.32
   3  -2 -23   61.08    6.43
   3   3 -23   67.38    5.76
   3   3 -22  112.03    8.56
   3   3 -22  101.90    7.46
   3   3 -21  265.08   16.19
   3   3 -21  254.29   14.91
   3   3 -20  205.59   14.05
  -3   3  20  208.33   15.40
   3   3 -20  200.52   13.16
   3   3 -19  391.13   21.19
   3   3 -19  364.54   21.69
  -3   3  19  358.78   23.40
   3   3 -18  163.67   12.32
   3   3 -18  189.31   13.53
  -3   3  18  164.26   14.69
   3   3 -17  244.42   16.26
   3   3 -17  267.48   17.27
  -3   3  17  268.55   19.53
  -3  -3 -17  233.73   17.78
   3   3 -16   70.43    7.79
  -3  -3 -16   71.71    8.74
   3   3 -15  181.85   13.23
  -3  -3 -15  158.61   13.92
  -3  -3 -14  268.12   18.94
   3   3 -14  292.52   17.78
   3   3 -13  379.17   21.68
  -3  -3 -13  358.12   23.26
   3   3 -13  426.23   22.39
   3   3 -12  468.64   25.27
   3   3 -12  518.55   25.71
  -3  -3 -12  473.41   27.50
   3   3 -11  472.89   25.11
  -3  -3 -11  518.07   27.73
   3   3 -10  664.46   33.74
   3   3 -10  776.45   36.26
  -3  -3 -10  735.19   36.20
   3   3  -9  274.81   16.18
   3   3  -9  294.17   17.52
  -3  -3  -9  291.75   18.05
   3   3  -8  378.65   20.22
   3   3  -8  391.68   21.22
  -3  -3  -8  396.00   22.33
   3   3  -7  138.16    9.75
   3   3  -7  161.54   10.57
  -3   3   7  127.54   11.27
   3   3  -6  163.25   10.64
  -3   3   6  162.24   12.67
   3   3  -5  407.73   20.04
  -3   3   5  386.55   22.41
  -3  -3  -5  357.93   20.45
   3  -3   4  331.30   17.30
  -3   3   4  359.83   20.89
  -3  -3  -4  344.80   18.72
   3  -3   3  280.94   15.18
  -3  -3  -3  317.74   17.09
  -3   3   3  306.43   18.96
  -3  -3  -3  315.20   17.02
   3  -3   2  395.02   19.20
  -3  -3  -2  389.29   20.38
  -3  -3  -2  447.86   21.51
   3   3  -1  227.66   14.66
   3  -3   1  218.80   11.48
   3  -3   0  206.64   10.43
   3   3   0  182.04   12.53
  -3  -3   0  206.56   11.91
  -3  -3   1  231.02   12.98
   3  -3  -1  224.56   11.11
  -3  -3   2  390.71   20.29
   3   3   2  394.97   20.96
   3  -3  -2  426.91   22.99
  -3  -3   3  298.50   16.19
  -3   3  -3  316.79   20.27
   3  -3  -3  308.74   29.18
  -3   3  -4  424.22   25.01
   3  -3  -4  362.33   32.90
  -3  -3   5  280.82   15.41
   3  -3  -5  269.37   16.70
  -3   3  -5  322.46   20.73
  -3  -3   6  191.93   11.60
   3  -3  -6  191.83   22.58
   3  -3  -6  185.42   12.45
  -3   3  -6  187.16   15.34
  -3  -3   7   67.56    5.96
  -3   3  -7   65.44    8.54
   3  -3  -7   78.29   14.36
   3  -3  -7   65.39    6.50
  -3  -3   8  368.56   18.93
  -3   3  -8  340.21   23.33
   3  -3  -8  396.62   34.68
   3  -3  -8  343.84   19.68
  -3  -3   9  274.46   15.03
  -3   3  -9  224.28   18.28
   3  -3  -9  252.35   15.79
  -3   3 -10  572.79   34.65
   3  -3 -10  618.10   31.27
  -3   3 -11  394.46   27.08
  -3   3 -11  460.20   25.92
   3  -3 -11  432.02   23.90
  -3   3 -12  455.39   29.51
  -3   3 -12  541.97   29.24
   3  -3 -12  474.93   26.17
  -3   3 -13  313.82   23.39
   3  -3 -13  335.37   20.89
  -3   3 -14  307.08   22.53
   3  -3 -14  310.24   19.91
  -3   3 -15  168.45   15.41
   3  -3 -15  168.56   13.56
  -3   3 -16   69.34    8.99
  -3   3 -16   68.62    8.95
   3  -3 -16   84.02    8.68
  -3   3 -17  268.14   19.54
   3  -3 -17  317.63   19.60
  -3   3 -18  104.65   10.56
   3  -3 -18  133.39   11.28
   3  -3 -19  404.21   23.74
  -3   3 -20  252.90   15.85
   3  -3 -20  175.26   13.84
  -3   3 -21  409.19   20.43
   3  -3 -21  264.63   18.02
  -3   3 -22  148.92   10.40
  -3   3 -23  111.68    7.70
   3   4 -22  150.59    8.92
   3   4 -22  141.65    8.23
   3   4 -21   87.46    7.03
   3   4 -20  204.91   12.90
   3   4 -19   74.88    7.20
   3   4 -19   82.87    7.04
   3   4 -18  195.90   12.46
   3   4 -18  173.89   12.53
  -3   4  18  181.65   14.04
   3   4 -17   47.09    5.56
   3   4 -17   42.19    5.56
  -3   4  17   43.00    6.47
  -3  -4 -17   36.45    5.93
   3   4 -16  136.19   10.30
  -3   4  16  135.54   12.44
  -3  -4 -16  115.17   11.53
   3   4 -16  122.66   10.24
  -3  -4 -15   40.52    6.50
  -3   4  15   47.48    7.18
   3   4 -15   45.11    5.67
   3   4 -15   50.57    6.09
   3   4 -14  301.91   17.55
   3   4 -14  279.88   17.43
  -3   4  14  294.80   20.26
  -3  -4 -14  255.38   19.17
   3   4 -13  191.29   12.60
  -3  -4 -13  145.49   13.65
   3   4 -13  167.83   12.29
  -3   4  13  188.34   15.03
   3   4 -12  350.66   19.04
  -3   4  12  344.28   22.06
   3   4 -11  675.44   34.27
   3   4 -11  701.26   32.32
  -3   4  11  663.23   35.69
  -3  -4 -11  575.64   34.28
   3   4 -10  415.88   20.89
   3   4 -10  359.32   22.00
  -3   4  10  386.04   23.79
  -3  -4 -10  338.49   22.58
   3   4  -9 1086.36   45.35
   3   4  -9  961.85   46.08
  -3   4   9  968.34   48.41
  -3  -4  -9  910.26   47.66
   3   4  -8  169.04   11.02
   3   4  -8  172.61   11.88
  -3   4   8  139.99   12.59
  -3  -4  -8  137.99   12.36
   3   4  -7 1043.10   49.67
  -3  -4  -7 1024.36   51.86
  -3   4   7 1078.52   53.36
   3   4  -6   48.96    5.08
  -3   4   6   36.97    5.84
  -3  -4  -6   34.74    5.34
  -3   4   5 1351.45   69.36
   3   4  -5 1703.09   67.06
  -3   4   4  139.92   12.57
   3   4  -4  176.39   10.95
  -3   4   3 1225.82   60.39
  -3  -4  -3 1094.34   57.89
  -3   4   2  158.92   13.04
   3  -4   2  127.14   15.75
  -3  -4  -2  153.47   11.49
  -3  -4  -2  168.83   11.89
  -3  -4  -1  439.89   23.52
  -3  -4  -1  445.64   23.43
  -3   4   1  443.44   25.45
  -3  -4   0  455.77   23.52
  -3   4   0  449.73   25.53
  -3  -4   0  436.25   23.41
  -3  -4   1  505.10   25.08
  -3  -4   1  464.96   24.23
  -3  -4   2  166.13   11.32
  -3  -4   2  173.91   11.99
  -3  -4   3 1341.17   60.39
  -3  -4   3 1515.78   62.38
  -3   4  -3 1462.80   65.37
  -3  -4   4  141.62   10.44
  -3  -4   4  182.24   12.54
  -3   4  -4  153.85   13.77
   3  -4  -4  112.54   16.57
  -3  -4   5 1479.49   66.01
   3  -4  -5 1416.85   81.53
   3  -4  -5 1261.53   66.80
  -3  -4   6   52.16    5.57
   3  -4  -6   51.10   11.21
   3  -4  -6   42.73    5.90
  -3   4  -6   60.53    8.31
  -3  -4   7 1170.92   50.81
  -3   4  -7 1310.70   58.65
  -3  -4   8  221.82   13.64
   3  -4  -8  237.24   26.51
   3  -4  -8  186.60   14.24
  -3  -4   9  951.12   41.84
  -3   4  -9  859.52   42.70
  -3   4  -9 1005.90   49.40
   3  -4  -9 1088.60   65.93
   3  -4  -9  838.44   43.13
  -3  -4  10  457.99   22.70
  -3   4 -10  424.20   24.15
  -3   4 -10  446.58   28.64
   3  -4 -10  378.01   23.64
  -3  -4  11  710.87   32.03
  -3   4 -11  656.89   38.43
   3  -4 -11  576.94   33.17
  -3   4 -11  672.05   34.02
  -3  -4  12  283.59   16.22
  -3   4 -12  276.39   21.49
  -3   4 -12  296.79   18.40
   3  -4 -12  252.07   17.63
  -3  -4  13  181.34   11.60
  -3   4 -13  160.18   15.67
  -3   4 -13  179.73   13.60
   3  -4 -13  152.26   12.79
  -3   4 -14  210.62   18.62
   3  -4 -14  213.67   15.94
  -3   4 -15   63.15    9.16
  -3   4 -15   78.25    8.31
   3  -4 -15   57.24    7.31
  -3   4 -16   88.29   10.62
  -3   4 -16  109.78    9.94
   3  -4 -16  101.50    9.75
  -3   4 -17   17.20    3.74
   3  -4 -17   12.93    3.48
  -3   4 -17   11.04    3.49
  -3   4 -18  135.21   12.60
   3  -4 -18  155.02   12.34
  -3   4 -19   35.35    5.44
   3  -4 -19   49.90    5.99
  -3   4 -20  235.41   14.49
  -3   4 -21  107.67    7.89
  -3   4 -22  142.29    8.69
   3   5 -20  128.69    8.31
   3   5 -20  144.00    8.11
   3   5 -19  166.46   10.33
   3   5 -19  173.98   10.03
   3   5 -18  214.95   12.96
   3   5 -18  228.70   12.81
   3   5 -17  141.74   10.03
  -3  -5 -17  127.38   10.98
   3   5 -17  156.50   10.00
  -3  -5 -16  118.39   11.16
   3   5 -16  144.08   10.18
   3   5 -16  152.39   10.05
   3   5 -15  301.61   16.34
   3   5 -15  273.80   16.19
  -3   5  15  302.10   18.50
   3   5 -14  166.83   10.89
   3   5 -14  154.04   10.93
  -3   5  14  159.74   12.83
   3   5 -13  277.73   15.25
  -3   5  13  253.32   17.63
   3   5 -13  239.65   14.90
   3   5 -12  152.33   10.38
   3   5 -12  133.44   10.03
  -3  -5 -12  111.09   11.80
  -3   5  12  144.95   12.52
   3   5 -11  367.02   18.69
  -3   5  11  325.65   21.37
   3   5 -10  306.53   16.59
   3   5 -10  273.37   17.66
  -3   5  10  294.94   19.50
  -3  -5 -10  238.45   18.84
   3   5  -9  584.56   30.97
  -3   5   9  598.85   33.36
  -3  -5  -9  535.05   33.21
  -3   5   8  142.13   12.76
  -3  -5  -8  126.94   12.53
  -3   5   7  322.48   21.64
  -3  -5  -7  317.67   21.91
  -3  -5  -6    2.78    1.94
  -3   5   6    8.26    3.04
  -3   5   5  122.98   11.22
  -3  -5  -5  114.17   10.89
  -3  -5  -4   11.23    3.21
  -3  -5  -4   14.91    3.73
  -3   5   4   13.98    3.67
  -3   5   3  138.50   11.97
  -3   5   2   24.77    4.80
  -3  -5  -2   25.34    4.69
  -3  -5  -1  191.48   13.76
  -3   5   1  186.59   14.39
  -3  -5  -1  176.89   13.41
  -3  -5   0   94.66    9.22
   3  -5   0   83.69   12.48
  -3   5   0  115.89   10.72
  -3  -5   0  106.30    9.86
  -3  -5   1  195.05   13.74
   3  -5  -1  157.14   18.06
  -3   5  -1  196.87   15.25
  -3  -5   1  187.24   13.99
  -3  -5   2   24.07    4.21
  -3   5  -2   22.97    5.01
   3  -5  -2   15.95    5.85
  -3  -5   2   28.64    4.78
  -3  -5   3  143.27   10.91
   3  -5  -3  110.75   15.60
  -3   5  -3  132.53   12.75
  -3  -5   3  138.57   11.56
  -3  -5   4   34.12    4.91
   3  -5  -4   31.96    8.47
  -3  -5   4   42.54    5.93
  -3  -5   5  100.60    8.84
   3  -5  -5   87.93   14.87
  -3  -5   5  107.00   10.17
  -3  -5   6   18.13    3.53
   3  -5  -6   19.81    7.42
  -3   5  -6   29.18    5.92
  -3  -5   6   31.42    5.24
  -3  -5   7  441.55   24.88
  -3   5  -7  470.05   29.91
   3  -5  -7  457.32   38.90
  -3  -5   8  121.34    9.45
  -3   5  -8  114.37   12.41
  -3   5  -8   92.80    8.18
   3  -5  -8   99.02   17.15
  -3  -5   8  140.09   11.58
  -3  -5   9  722.83   36.10
  -3   5  -9  653.61   35.30
  -3  -5  10  225.51   14.22
  -3   5 -10  208.41   14.02
  -3  -5  11  416.62   22.35
  -3   5 -11  470.12   29.24
  -3   5 -11  407.52   22.60
  -3  -5  12  146.37   10.47
  -3   5 -12  153.02   15.02
  -3   5 -12  139.44   10.81
  -3  -5  13  244.87   14.83
  -3   5 -13  256.11   20.12
  -3   5 -13  256.75   15.66
  -3  -5  14  191.14   12.01
  -3   5 -14  187.85   16.71
  -3   5 -14  184.13   12.66
  -3  -5  15  234.25   13.49
  -3   5 -15  214.31   17.66
  -3   5 -15  224.35   14.31
  -3   5 -16  121.19   12.18
  -3   5 -16  151.41   10.57
  -3   5 -17   91.14    9.92
  -3   5 -17  134.29    9.33
  -3   5 -18  155.37   12.65
  -3   5 -18  205.99   11.93
  -3   5 -19  100.29    8.96
  -3   5 -19  151.02    8.87
  -3   5 -20  166.99    9.56
   3  -6  18  118.46    7.64
   3   6 -18  119.03    6.63
   3   6 -17  227.29   11.53
   3  -6  17  220.33   12.66
   3   6 -17  226.95   11.85
   3   6 -16  124.65    8.03
  -3  -6 -16  134.22    9.65
   3   6 -16  120.09    7.62
   3   6 -15  293.45   15.43
  -3  -6 -15  296.48   17.90
   3   6 -15  298.91   15.11
   3   6 -14  180.05   10.28
   3   6 -14  163.41   10.28
  -3  -6 -14  155.44   12.46
   3   6 -13  197.41   11.90
  -3  -6 -13  181.39   14.41
   3   6 -13  211.60   11.90
   3   6 -12  201.08   12.44
  -3  -6 -12  190.32   15.31
  -3   6  12  224.91   14.69
   3   6 -12  235.59   12.70
  -3   6  11   80.14    8.04
  -3  -6 -11   71.62    8.72
   3   6 -11   84.92    6.66
  -3   6  10  202.68   14.82
  -3  -6 -10  204.60   16.38
   3   6 -10  234.40   12.91
  -3   6   9  123.91   10.79
  -3  -6  -9  125.85   12.13
  -3  -6  -8  228.45   17.58
  -3   6   8  215.23   15.52
  -3   6   7  114.78   10.63
  -3  -6  -7  131.53   12.46
   3  -6   6  148.66   10.97
  -3   6   6  137.45   11.99
  -3  -6  -6  160.89   13.87
  -3   6   5  186.78   14.53
  -3  -6  -5  209.66   16.06
  -3   6   4  152.58   12.67
  -3  -6  -4  147.22   13.19
  -3  -6  -4  178.87   14.15
  -3   6   3   96.81    9.81
  -3  -6  -3   96.20   10.11
  -3  -6  -3  119.46   11.02
  -3  -6  -2   15.39    3.90
  -3   6   2   14.03    3.63
  -3   6   1  349.02   21.53
  -3  -6  -1  301.02   20.56
  -3   6   0   95.17    9.86
   3  -6   0   66.99   11.08
  -3  -6   0   88.25    9.33
  -3  -6   1  341.95   20.48
  -3  -6   1  328.47   20.86
  -3   6  -1  334.52   21.48
  -3  -6   2    9.71    2.99
  -3   6  -2    8.34    3.11
   3  -6  -2    6.97    4.30
  -3  -6   2    9.10    3.03
  -3  -6   3   84.00    8.56
  -3   6  -3   85.69    9.65
  -3  -6   3   76.37    8.51
  -3  -6   4  135.20   11.01
  -3   6  -4  131.00   12.81
  -3  -6   4  137.48   11.74
  -3  -6   5  182.61   13.63
  -3   6  -5  203.15   16.54
  -3  -6   5  208.71   14.85
  -3  -6   6  123.41   10.38
  -3   6  -6  127.16   12.80
  -3  -6   6  134.74   11.36
  -3  -6   7   93.20    8.72
  -3  -6   7  110.76    9.92
  -3  -6   8  266.35   17.01
  -3  -6   8  310.15   18.62
  -3  -6   9   80.69    7.75
  -3  -6   9   90.62    8.57
  -3  -6  10  265.27   16.54
  -3   6 -10  279.49   20.70
  -3  -6  10  309.74   17.79
  -3  -6  11   83.98    7.60
  -3   6 -11   95.02   10.74
  -3  -6  12  227.55   14.18
  -3   6 -12  252.89   18.61
  -3  -6  13  250.32   14.75
  -3   6 -13  251.16   13.97
  -3   6 -13  272.54   19.31
  -3  -6  14  167.44   10.69
  -3   6 -14  163.66   10.13
  -3   6 -14  183.27   14.60
  -3  -6  15  345.38   17.28
  -3   6 -15  323.76   16.73
  -3   6 -15  355.41   21.57
  -3   6 -16  162.58    9.28
  -3   6 -16  159.46   12.37
  -3   6 -17  248.29   12.31
  -3   6 -17  228.73   14.94
  -3   6 -18  157.73   10.44
   3  -7  16   61.47    4.34
   3  -7  15  118.31    7.27
   3  -7  14   99.36    7.04
  -3  -7 -14  123.66    8.28
   3  -7  13   88.16    6.77
  -3  -7 -13  108.57    8.38
   3  -7  12  122.58    8.68
  -3  -7 -12  153.83   10.95
   3  -7  11   61.47    5.68
  -3  -7 -11   77.00    7.73
   3  -7  10  271.09   15.68
  -3  -7 -10  325.53   19.23
   3  -7   9  111.51    8.33
  -3   7   9  107.54    8.90
  -3  -7  -9  125.89   10.95
   3  -7   8  406.71   21.26
  -3   7   8  393.82   22.42
  -3  -7  -7  117.65   10.94
   3  -7   7   95.31    7.64
  -3   7   7   92.70    8.71
  -3   7   6  331.19   20.64
  -3  -7  -6  414.87   23.82
  -3   7   5  111.91   10.08
  -3  -7  -5  141.35   12.18
  -3   7   4  159.34   12.76
  -3  -7  -4  192.13   14.54
  -3  -7  -3   22.65    4.68
  -3   7   3   21.75    4.22
  -3  -7  -3   22.27    4.56
  -3   7   2  112.04   10.50
  -3  -7  -2  117.45   11.34
  -3   7   1  210.91   15.50
  -3  -7  -1  239.78   16.54
  -3   7   0  273.07   18.35
  -3  -7   0  278.14   18.70
  -3  -7   0  273.85   18.52
  -3   7  -1  215.38   16.07
  -3  -7   1  231.00   16.22
  -3   7  -2  140.09   12.36
  -3  -7   2  151.93   12.29
  -3  -7   3   18.54    3.94
  -3   7  -3   22.90    4.70
  -3  -7   3   19.86    4.13
  -3  -7   4  215.51   14.66
  -3   7  -4  200.68   15.48
  -3  -7   4  200.84   14.71
  -3  -7   5   78.40    7.98
  -3   7  -5   81.18    9.08
  -3  -7   5   78.62    8.26
  -3  -7   6  449.20   24.31
  -3   7  -6  446.69   26.49
  -3  -7   6  450.07   24.90
  -3  -7   7   93.47    8.33
  -3   7  -7   86.19    9.51
  -3  -7   7   84.03    8.24
  -3  -7   8  434.97   23.68
  -3   7  -8  473.60   27.10
  -3  -7   8  473.29   24.62
  -3  -7   9   96.94    8.16
  -3   7  -9  109.98   10.64
  -3  -7   9   99.48    8.50
  -3  -7  10  298.37   16.86
  -3  -7  10  310.83   17.21
  -3  -7  11   63.03    6.04
  -3  -7  11   70.98    6.08
  -3  -7  12  177.92   10.93
  -3  -7  13   83.42    6.40
  -3   7 -13   87.79    8.57
  -3   7 -14  159.08   11.50
  -3  -7  14  155.21    9.18
  -3  -7  15  129.14    7.57
  -3   7 -15  139.02    9.76
  -3   7 -16   84.03    6.60
  -3  -8 -11   98.14    6.79
  -3  -8 -10   86.13    6.86
  -3  -8  -9  352.16   18.82
  -3  -8  -8  157.25   11.00
  -3  -8  -7  534.36   27.28
  -3  -8  -6  149.03   11.44
  -3   8   5  344.09   19.30
  -3  -8  -5  435.67   22.39
  -3   8   4   41.32    4.88
  -3  -8  -4   52.01    6.21
  -3   8   3  107.65    8.93
  -3  -8  -3  143.47   10.78
  -3   8   2   98.00    8.32
  -3  -8  -2  112.55    9.51
  -3  -8  -1   90.21    8.20
  -3   8   1   68.02    6.92
  -3   8   0  197.21   13.60
  -3  -8   0  232.97   14.63
  -3   8  -1   73.07    7.55
  -3  -8   1   87.10    8.30
  -3  -8   1   90.60    8.14
  -3   8  -2  108.06    9.42
  -3  -8   2  129.35   10.19
  -3  -8   2  115.64    9.50
  -3   8  -3  149.30   11.40
  -3  -8   3  158.16   11.44
  -3   8  -4   51.44    6.07
  -3  -8   4   50.47    5.89
  -3   8  -5  418.09   23.77
  -3  -8   5  459.89   23.27
  -3  -8   5  454.77   23.47
  -3  -8   6  124.70    9.32
  -3   8  -6  124.70   10.12
  -3  -8   6  126.65    9.39
  -3  -8   7  512.01   25.00
  -3   8  -7  495.54   26.25
  -3  -8   8  171.74   10.76
  -3   8  -8  163.03   11.75
  -3  -8   8  173.25   10.80
  -3  -8   9  330.73   17.05
  -3   8  -9  322.72   18.45
  -3  -8   9  327.45   16.83
  -3  -8  10  106.48    7.22
  -3   8 -10   95.07    8.08
  -3  -8  10   98.03    6.71
  -3  -8  11   83.68    5.92
  -3   8 -11   77.89    6.76
  -3  -8  12   39.53    3.49
  -3   8 -12   37.16    4.21
  -3   8 -13   31.48    3.44
   3  -9   7  167.67    9.37
  -3  -9  -6    9.94    1.78
   3  -9   6    9.87    1.75
   3  -9   5   53.25    4.40
  -3  -9  -5   59.20    4.88
  -3  -9  -4   30.94    3.53
  -3  -9  -3   15.81    2.61
  -3  -9  -2   73.96    6.09
  -3  -9  -1   34.06    3.96
  -3  -9   0   43.87    4.52
  -3   9  -1   24.77    2.94
  -3  -9   1   32.62    3.74
  -3   9  -2   37.70    3.77
  -3  -9   2   47.56    4.52
  -3   9  -3   11.65    2.00
  -3  -9   3   12.61    2.24
  -3   9  -4   11.80    2.03
  -3  -9   4   15.29    2.37
  -3   9  -5   36.97    3.64
  -3   9  -6    3.87    1.18
  -3   9  -7  140.41    8.57
  -3  -9   7  167.28    8.78
  -3  -9   8   24.75    2.52
  -4   0   0 1365.87   57.25
   4   0   0 1401.90   57.37
  -4   0  -1 1834.99   77.96
  -4   0   1 1892.31   77.63
   4   0   1 1907.80   78.04
   4   0  -1 2015.32   78.28
  -4   0  -2 2622.46  107.68
   4   0   2 2721.23  107.30
  -4   0   2 2582.76  106.69
   4   0  -2 2739.05  107.94
   4   0   3 1836.89   75.30
  -4   0  -3 1774.41   76.07
   4   0  -3 2057.74   77.67
  -4   0   3 1796.13   74.57
   4   0   4 3006.95  122.10
  -4   0  -4 3021.78  123.19
  -4   0   4 3036.64  121.10
   4   0  -4 2871.43  123.89
   4   0  -4 3126.37  123.49
   4   0   5 1529.58   70.81
   4   0  -5 1389.05   60.12
   4   0  -6 1075.11   45.80
  -4   0  -6 1059.76   45.00
   4   0  -6  987.04   45.36
   4   0  -7 1363.35   55.80
   4   0  -7 1293.31   81.07
  -4   0  -7 1301.84   54.99
   4   0  -7 1198.27   54.96
   4   0  -8   25.81    3.69
  -4   0  -8   25.00    3.44
   4   0  -8   22.93    3.35
   4   0  -9  570.63   27.53
  -4   0  -9  586.50   27.41
   4   0  -9  512.82   26.53
   4   0 -10  239.89   14.68
  -4   0 -10  249.71   14.68
   4   0 -10  216.27   13.75
   4   0 -11  248.96   15.27
  -4   0 -11  252.94   15.32
   4   0 -11  214.22   14.09
   4   0 -12   20.89    3.91
   4   0  12   30.39    7.04
  -4   0 -12   20.13    3.76
   4   0 -12   16.06    3.09
   4   0 -13  121.94   10.35
   4   0  13  136.05   15.23
   4   0 -13  110.48    9.18
   4   0 -14   34.49    5.31
   4   0 -14   30.99    4.50
   4   0 -15   34.70    5.47
  -4   0 -15   29.99    6.60
   4   0 -15   24.27    3.99
   4   0 -16    2.79    1.46
   4   0 -16    4.16    2.43
   4   0 -17   11.31    2.69
   4   0 -17   11.44    3.57
  -4   0 -17   16.83    4.72
  -4   0 -18   34.18    6.38
   4   0 -18   24.43    3.81
  -4   0 -19    1.53    1.94
   4   0 -19    0.85    1.06
  -4   0 -20    0.15    1.49
  -4   0 -21    3.63    1.90
   4   0 -21    6.79    2.73
   4   0 -22   33.81    5.04
   4   0 -23    9.11    2.51
  -4   0  23    5.31    2.33
  -4   1  22   46.27    6.64
   4   1 -21    2.72    1.30
   4   1 -20   13.49    3.46
   4   1 -20   12.32    2.68
   4   1 -19   23.83    4.71
   4   1 -19   24.05    3.92
   4   1 -18   35.39    5.67
  -4  -1 -18   33.27    5.67
   4   1 -18   24.09    4.15
   4   1 -17   13.00    3.64
   4   1 -17   13.68    3.22
  -4  -1 -17   15.97    4.28
   4   1 -16  200.26   14.75
  -4  -1 -16  188.34   16.62
   4   1 -16  175.54   13.15
   4   1 -15  183.19   13.63
  -4  -1 -15  165.95   15.77
   4   1 -15  154.08   12.05
   4   1 -14  296.97   18.06
   4   1 -14  250.87   16.61
   4   1 -13  431.94   22.81
   4   1 -13  356.02   21.23
   4   1 -12  474.80   24.20
  -4  -1 -12  460.52   24.79
   4   1 -11  127.32    9.74
  -4  -1 -11  120.92   10.05
   4   1 -11  109.86    9.22
   4   1 -10  599.16   28.58
   4  -1  10  616.20   36.29
  -4  -1 -10  591.43   29.24
   4   1 -10  527.05   28.12
   4   1  -9   42.96    4.90
   4  -1   9   38.94    7.48
  -4  -1  -9   39.90    4.91
   4   1  -9   40.40    4.93
   4   1  -8  784.56   34.99
   4  -1   8  776.60   43.13
  -4  -1  -8  793.62   35.57
   4   1  -8  688.11   35.05
   4   1  -7  497.99   23.84
   4  -1   7  515.60   31.77
  -4  -1  -7  491.80   24.27
   4   1  -7  465.47   24.28
   4  -1   6  950.26   49.84
  -4  -1  -6  950.91   41.14
   4   1  -6  878.99   41.32
   4  -1   5 1235.65   62.06
  -4  -1  -5 1281.82   52.65
   4   1  -5 1157.83   52.91
   4  -1   4 1413.23   58.71
   4   1  -4 1328.58   61.84
  -4  -1  -3  826.67   37.86
   4   1  -3  856.49   39.63
   4  -1   3  895.88   37.18
  -4  -1  -2 1579.01   69.64
   4  -1   2 1680.64   69.00
   4   1  -1  160.92   10.00
  -4  -1  -1  155.39    9.38
   4  -1   1  156.84    8.69
   4  -1   0 1838.80   74.90
  -4  -1   0 1798.04   75.66
   4   1   0 1903.24   76.41
   4  -1  -1  160.40    8.78
  -4  -1   1  153.17    9.05
   4   1   1  158.87    9.49
   4  -1  -2 1467.24   60.01
  -4  -1   2 1418.28   60.30
   4   1   2 1498.46   61.00
   4   1   3  808.28   35.51
  -4  -1   3  805.17   35.07
  -4  -1   4 1341.74   56.43
   4  -1  -4 1602.95   80.47
   4  -1  -5 1421.73   77.67
   4  -1  -5 1301.16   53.18
   4  -1  -6  946.77   41.36
  -4   1  -6  863.72   39.29
   4  -1  -7  433.24   21.61
   4  -1  -7  380.19   19.63
   4  -1  -8  887.85   38.64
   4  -1  -8  976.21   67.23
   4  -1  -9   14.19    2.88
   4  -1  -9   17.84    8.53
   4  -1  -9   13.77    2.45
   4  -1 -10  626.16   29.92
   4  -1 -10  580.89   27.74
   4  -1 -11   98.08    8.59
   4  -1 -11   91.75    7.18
   4  -1 -12  512.93   26.33
   4  -1 -12  459.23   23.55
   4  -1 -13  389.83   21.83
   4  -1 -13  347.82   19.02
   4  -1 -14  302.93   16.82
  -4   1 -15  162.05   16.09
   4  -1 -15  151.90   10.40
  -4   1 -16  225.30   19.60
   4  -1 -17   14.99    3.97
  -4   1 -17   13.08    4.50
   4  -1 -18   32.83    5.68
  -4   1 -18   33.70    6.53
  -4   1 -19   23.22    5.12
   4  -1 -19   29.01    5.33
   4  -1 -20   14.65    3.90
  -4   1 -20   14.38    3.85
  -4   1 -21    4.78    2.29
   4  -1 -21    3.22    2.22
  -4   1 -22   49.93    5.46
   4  -1 -22   48.32    6.06
   4  -1 -23   14.04    2.92
   4   2 -22    4.40    1.79
  -4   2  22    3.93    2.01
   4   2 -21    2.14    1.64
   4   2 -21    3.48    1.36
  -4   2  21    3.23    2.41
   4   2 -20   27.09    4.57
  -4   2  20   30.10    5.94
   4   2 -20   29.73    4.11
   4   2 -19   10.80    2.73
  -4   2  19   10.41    3.89
   4   2 -19   13.37    3.47
   4   2 -18   13.02    3.14
   4   2 -18   16.03    3.76
   4   2 -17   84.42    8.73
   4   2 -17   82.92    8.17
   4   2 -16  101.05    9.42
   4   2 -16   88.83    8.74
   4   2 -15  140.90   11.33
  -4  -2 -15  120.39   11.60
   4   2 -15  113.87   10.15
   4   2 -14  617.53   33.14
   4   2 -14  738.97   34.42
  -4  -2 -14  650.05   35.79
   4   2 -13  207.44   14.69
   4   2 -13  244.04   15.39
   4   2 -12  685.20   36.12
   4   2 -12  836.24   37.06
   4   2 -11  378.74   22.66
   4   2 -11  485.81   23.44
   4   2 -10  407.83   21.35
  -4  -2 -10  395.12   22.85
   4   2  -9  533.59   26.26
  -4  -2  -9  548.45   28.21
   4   2  -8  387.01   18.89
  -4  -2  -8  385.62   20.59
   4   2  -7 1005.65   43.38
   4  -2   7  964.00   52.32
  -4  -2  -7 1029.15   45.58
   4   2  -7  947.76   44.77
   4  -2   6  585.00   36.77
  -4  -2  -6  640.67   30.23
   4   2  -6  611.49   29.86
   4  -2   5  904.90   50.69
  -4  -2  -5  985.01   43.16
   4   2  -5  927.52   42.85
   4   2  -4  449.37   22.32
   4  -2   4  395.83   28.73
  -4   2   4  412.14   24.92
  -4  -2  -4  430.90   21.90
   4   2  -3 1426.15   55.96
   4  -2   3 1294.72   65.38
   4  -2   3 1176.42   53.15
  -4   2   3 1309.40   59.71
   4   2  -3 1169.32   57.18
  -4  -2  -3 1322.50   54.95
   4   2  -2   77.67    7.46
   4  -2   2   96.28   12.58
   4  -2   2   83.33    6.00
  -4   2   2  100.12    9.94
   4  -2   1 1295.95   65.83
   4   2  -1 1184.96   54.34
  -4   2   1 1308.78   59.03
   4  -2   1 1222.22   51.37
   4  -2   0  977.52   54.78
  -4   2   0 1022.65   47.38
   4  -2   0  887.06   38.77
  -4  -2   1 1074.76   50.84
  -4   2  -1 1234.76   57.98
   4  -2  -1 1206.57   67.09
  -4   2  -2   57.39    7.87
  -4  -2   2   60.87    5.35
   4  -2  -2   72.13    7.65
  -4   2  -3 1176.46   60.03
   4  -2  -3 1283.35   75.47
  -4  -2   3 1214.10   53.63
  -4   2  -4  380.71   25.69
  -4  -2   4  413.60   20.77
   4  -2  -4  554.38   43.61
   4  -2  -4  503.90   24.54
   4  -2  -5 1246.17   75.67
   4  -2  -5 1037.67   43.71
   4  -2  -6  804.78   59.30
   4  -2  -6  662.70   30.03
   4  -2  -7 1167.30   73.86
   4  -2  -7 1093.61   44.95
   4  -2  -8  425.88   40.25
   4  -2  -8  420.57   21.56
   4  -2  -9  571.97   49.10
   4  -2  -9  553.69   28.76
   4  -2 -10  453.58   42.17
   4  -2 -10  378.78   22.06
   4  -2 -11  409.01   40.37
   4  -2 -12  758.62   58.46
   4  -2 -13  159.60   24.18
  -4   2 -14  608.62   37.23
   4  -2 -14  679.44   34.50
  -4   2 -15  150.78   14.98
   4  -2 -15  151.78   12.79
  -4   2 -16  104.79   11.88
   4  -2 -16   91.19    9.78
  -4   2 -17   88.64   10.56
   4  -2 -17   77.70    9.00
  -4   2 -18   13.94    4.13
   4  -2 -18   12.21    3.74
  -4   2 -19   13.48    3.77
   4  -2 -19    7.59    3.07
  -4   2 -20   34.33    5.45
   4  -2 -20   26.82    4.98
  -4   2 -21    6.12    2.36
   4  -2 -21    4.46    2.33
  -4   2 -22    5.41    1.89
   4  -2 -22    4.08    1.95
   4   3 -21   15.62    2.78
  -4   3  21   14.86    3.20
   4   3 -21   15.59    2.46
   4   3 -20    0.71    1.15
  -4   3  20    0.77    1.75
   4   3 -19   35.76    4.95
  -4   3  19   36.06    6.14
   4   3 -19   33.18    4.37
   4   3 -18    7.72    2.39
   4   3 -18    7.41    2.48
  -4   3  18    8.67    3.49
   4   3 -17   24.39    4.20
  -4   3  17   25.07    5.63
   4   3 -17   17.76    3.65
   4   3 -16   28.62    4.61
  -4  -3 -16   29.56    5.59
  -4   3  16   23.76    5.60
   4   3 -15   47.98    5.96
  -4   3  15   35.90    6.91
  -4  -3 -15   44.01    6.79
   4   3 -14  203.38   13.81
  -4   3  14  194.91   16.98
  -4  -3 -14  176.19   14.97
   4   3 -13  156.07   11.27
  -4   3  13  146.45   14.26
  -4  -3 -13  133.00   12.51
   4   3 -13  140.57   11.13
   4   3 -12  559.31   27.46
  -4   3  12  558.26   32.35
  -4  -3 -12  499.95   29.64
   4   3 -12  493.54   27.47
   4   3 -11   28.61    4.15
  -4   3  11   21.05    5.08
   4   3 -11   21.67    4.00
   4   3 -10  616.84   30.13
  -4   3  10  628.68   35.38
   4   3 -10  637.81   31.32
   4   3  -9   37.61    4.42
  -4   3   9   40.98    6.86
   4   3  -9   35.25    4.90
  -4   3   8  542.68   31.53
  -4  -3  -8  533.03   29.04
   4   3  -8  557.88   27.91
  -4  -3  -7  237.55   16.14
   4   3  -7  258.14   15.52
  -4  -3  -6  868.01   43.94
   4   3  -6 1002.89   43.54
   4  -3   5 1028.03   59.40
  -4  -3  -5 1033.31   50.29
  -4   3   4 1262.94   61.32
   4  -3   4 1173.64   67.73
  -4  -3  -4 1213.23   57.31
   4  -3   3  975.74   59.41
  -4   3   3  990.55   52.21
  -4  -3  -3 1001.44   48.05
  -4   3   2 1629.90   71.18
   4  -3   2 1522.02   80.18
  -4  -3  -2 1464.66   65.46
   4  -3   1  572.89   41.88
  -4   3   1  629.05   33.92
  -4  -3  -1  583.74   28.77
   4  -3   0 1919.03  100.84
  -4   3   0 2023.72   87.43
  -4  -3   0 1876.70   80.94
  -4  -3   1  612.13   29.83
   4  -3  -1  700.54   49.63
  -4   3  -1  649.68   35.22
  -4  -3   1  610.09   29.68
  -4  -3   2 1429.06   61.82
  -4   3  -2 1532.00   68.81
   4  -3  -2 1583.70   89.26
  -4  -3   2 1393.84   61.59
  -4  -3   3 1142.79   50.60
  -4   3  -3 1189.35   57.29
   4  -3  -3 1123.62   54.00
  -4  -3   3 1149.53   50.44
  -4  -3   4 1313.91   56.94
  -4   3  -4 1348.91   63.85
   4  -3  -4 1301.17   60.39
  -4  -3   5 1148.67   50.44
  -4   3  -5 1228.76   58.51
   4  -3  -5 1137.48   53.85
  -4   3  -6  982.85   53.10
   4  -3  -6 1069.45   70.40
   4  -3  -6 1080.90   49.60
  -4   3  -7  225.66   18.68
   4  -3  -7  280.04   31.03
  -4   3  -8  467.38   30.55
   4  -3  -8  648.55   50.10
  -4   3  -9   57.88    8.64
   4  -3  -9   97.48   18.22
  -4   3 -10  428.28   28.91
   4  -3 -10  497.08   27.35
   4  -3 -11   13.16    7.81
  -4   3 -11    7.64    3.21
   4  -3 -11   16.01    3.87
  -4   3 -12  344.46   25.05
   4  -3 -12  455.77   44.87
   4  -3 -12  417.55   24.17
  -4   3 -13  127.22   13.05
  -4   3 -13  172.54   14.76
   4  -3 -13  162.17   13.12
  -4   3 -14  125.46   12.59
   4  -3 -14  146.84   12.63
  -4   3 -15   41.34    6.92
   4  -3 -15   39.93    6.21
  -4   3 -16   18.45    4.47
   4  -3 -16   12.82    3.80
   4  -3 -17   11.29    3.58
   4  -3 -18    6.36    2.78
   4   3  19   32.25    7.57
   4  -3 -19   24.37    4.68
  -4   3 -20    0.61    1.48
   4  -3 -20    1.08    1.64
  -4   3 -21   18.06    3.30
   4  -3 -21   15.33    3.20
  -4   3 -22   21.44    2.89
   4   4 -20    0.33    0.78
   4   4 -19    2.80    1.39
   4   4 -19    1.23    1.12
  -4   4  19    2.85    1.80
   4   4 -18    3.66    1.55
   4   4 -18    4.36    1.69
  -4   4  18    5.94    2.52
   4   4 -17   47.69    5.43
  -4   4  17   57.39    7.49
   4   4 -17   50.20    5.43
  -4  -4 -16    9.23    3.12
   4   4 -16   11.48    2.69
  -4   4  16   12.33    3.93
   4   4 -16   10.57    2.61
   4   4 -15  110.20    8.87
  -4   4  15  104.38   11.33
  -4  -4 -15   89.70   10.09
   4   4 -15  113.16    9.07
   4   4 -14   23.17    3.79
  -4   4  14   25.89    5.59
  -4  -4 -14   22.41    4.96
   4   4 -14   25.60    4.25
   4   4 -13   72.06    6.91
  -4   4  13   75.10    9.61
  -4  -4 -13   59.81    8.10
   4   4 -13   71.25    7.25
   4   4 -12   34.59    4.58
  -4   4  12   35.79    6.66
  -4  -4 -12   45.59    6.90
   4   4 -12   36.18    4.99
   4   4 -11  200.87   12.96
  -4   4  11  218.85   17.45
  -4  -4 -11  178.10   15.63
   4   4 -11  242.54   14.59
  -4   4  10  124.54   12.40
  -4  -4 -10   91.59   10.40
   4   4 -10  124.47    9.69
  -4   4   9  409.75   27.44
   4   4  -9  481.57   24.30
  -4   4   8   50.93    7.91
   4   4  -8   68.71    6.70
  -4   4   7  803.96   42.62
   4   4  -7  959.56   38.93
  -4   4   6  448.02   28.10
  -4  -4  -6  425.91   26.10
  -4   4   5 1070.07   55.46
  -4  -4  -5 1001.52   52.62
   4  -4   4 1660.78   92.52
  -4   4   4 1538.61   79.40
  -4  -4  -4 1577.12   76.86
   4  -4   3 1380.73   76.81
  -4  -4  -3 1284.77   59.19
   4  -4   2 2028.57  101.73
  -4  -4  -2 1862.23   81.89
   4  -4   1 1419.69   82.49
  -4   4   1 1582.89   69.77
  -4  -4  -1 1409.07   64.77
  -4  -4  -1 1473.01   65.05
   4  -4   0 1455.90   85.89
  -4   4   0 1716.77   75.41
  -4  -4   0 1582.56   69.94
  -4  -4   0 1603.23   70.03
  -4  -4   1 1408.28   62.58
  -4   4  -1 1547.66   68.42
  -4  -4   1 1404.01   62.49
  -4  -4   2 1897.14   83.19
   4  -4  -2 1684.84  100.47
  -4  -4   2 1921.34   83.38
  -4  -4   3 1297.58   57.67
  -4  -4   3 1277.13   57.51
  -4  -4   4 1632.62   72.88
   4  -4  -4 1476.24   90.96
  -4  -4   4 1715.35   73.16
  -4  -4   5 1143.40   52.23
   4  -4  -5 1047.13   71.10
  -4  -4   5 1187.57   52.50
  -4  -4   6  481.06   24.81
  -4   4  -6  503.43   31.55
  -4  -4   7  973.24   43.27
  -4   4  -7 1032.53   51.88
   4  -4  -7  865.47   45.74
  -4  -4   8   36.60    4.50
  -4   4  -8   38.93    7.29
   4  -4  -8   31.18   10.33
   4  -4  -8   19.31    4.45
  -4  -4   9  495.48   24.53
  -4   4  -9  471.37   30.94
   4  -4  -9  556.54   46.29
   4  -4  -9  448.08   27.42
  -4   4 -10   71.10   10.00
  -4   4 -10   87.92    8.79
   4  -4 -10   92.65   18.56
   4  -4 -10   61.73    8.13
  -4   4 -11  138.57   14.64
  -4   4 -11  184.18   14.00
   4  -4 -11  154.94   13.53
   4  -4 -12   15.14    4.00
  -4   4 -12   16.99    4.04
  -4   4 -12   13.90    4.35
  -4   4 -13   72.32    9.71
  -4   4 -13   83.51    8.84
   4  -4 -13   71.27    8.62
  -4   4 -14   11.44    3.32
  -4   4 -14    8.28    3.22
   4  -4 -14   13.15    3.73
  -4   4 -15  100.36   11.07
   4  -4 -15  120.06   11.30
  -4   4 -16    5.44    2.35
   4  -4 -16    3.52    2.46
  -4   4 -16    3.07    2.03
  -4   4 -17   65.43    6.85
   4  -4 -17   55.00    6.91
  -4   4 -18    3.18    1.76
  -4   4 -19    4.79    1.89
  -4   4 -20    2.13    1.26
  -4   4 -21   21.80    2.71
   4   5 -18   29.13    3.08
   4   5 -18   30.92    3.23
   4   5 -17   13.62    2.31
  -4   5  17   13.45    2.90
   4   5 -17   11.35    2.15
   4   5 -16  223.68   12.66
  -4   5  16  241.77   15.33
  -4  -5 -16  190.75   14.66
   4   5 -16  231.98   12.85
   4   5 -15   75.16    6.25
   4   5 -15   79.19    6.48
  -4   5  15   76.64    8.31
  -4  -5 -15   56.50    7.47
   4   5 -14  241.90   13.72
  -4   5  14  262.27   17.46
   4   5 -14  248.37   14.05
  -4   5  13  150.76   13.14
  -4  -5 -13  131.82   12.53
   4   5 -13  166.01   10.76
  -4   5  12  166.49   13.97
   4   5 -12  172.74   11.06
  -4   5  11  213.18   16.71
  -4  -5 -11  179.18   15.64
   4   5 -11  229.32   13.51
  -4  -5 -10  275.20   20.67
  -4   5  10  328.02   22.02
   4   5 -10  344.90   18.15
  -4   5   9  146.68   13.34
  -4  -5  -9  123.26   12.31
   4   5  -9  153.96   10.47
  -4   5   8  444.80   27.50
   4   5  -8  480.07   23.33
  -4   5   7  312.12   21.78
   4   5  -7  344.76   18.49
  -4   5   6  645.57   37.53
   4   5  -6  758.06   34.01
  -4   5   5  255.89   18.23
  -4  -5  -5  211.22   16.57
  -4   5   4  753.33   39.74
  -4  -5  -4  732.36   38.37
  -4   5   3  173.15   14.69
  -4  -5  -3  171.50   13.71
  -4   5   2 1214.57   55.22
  -4  -5  -2 1127.50   51.98
   4  -5   1   45.82    9.95
  -4   5   1   60.39    8.29
  -4  -5  -1   58.50    7.20
  -4  -5  -1   58.01    7.01
  -4  -5   0  814.01   39.62
  -4  -5   0  862.80   40.19
  -4  -5   1   52.10    6.55
   4  -5  -1   36.65    9.22
  -4  -5   1   50.71    6.46
  -4  -5   2 1020.78   45.38
  -4   5  -2  972.42   49.18
  -4  -5   2  907.22   44.63
  -4  -5   3  174.82   12.86
   4  -5  -3  151.10   19.86
  -4   5  -3  201.75   16.75
  -4  -5   3  164.23   12.68
  -4  -5   4  641.41   32.61
  -4   5  -4  734.40   38.47
  -4  -5   4  644.53   32.49
  -4  -5   5  217.70   14.47
  -4   5  -5  254.42   19.51
  -4  -5   5  218.82   14.61
  -4  -5   6  765.90   36.78
   4  -5  -6  603.83   50.14
  -4   5  -6  907.17   44.77
  -4  -5   6  745.32   36.69
  -4  -5   7  277.22   17.07
  -4   5  -7  324.28   22.99
   4  -5  -7  284.46   30.50
  -4  -5   7  277.95   17.04
  -4  -5   8  530.11   26.67
  -4   5  -8  476.61   26.19
  -4  -5   9  140.74   10.44
  -4   5  -9  159.12   15.35
  -4   5  -9  137.09   10.59
  -4  -5  10  371.94   20.03
  -4   5 -10  338.36   20.12
  -4  -5  11  206.41   12.88
  -4   5 -11  219.12   18.16
  -4   5 -11  191.85   13.42
  -4   5 -12  164.08   15.36
  -4   5 -12  170.16   12.04
  -4   5 -13  162.50   15.07
  -4   5 -13  188.54   12.65
  -4   5 -14  245.51   19.43
  -4   5 -14  312.97   17.19
  -4   5 -15   82.32    9.13
  -4   5 -15   83.49    7.26
  -4   5 -16  224.82   16.31
  -4   5 -16  284.91   15.24
  -4   5 -17   16.97    2.80
  -4   5 -17   12.26    2.84
  -4   5 -18   42.09    4.22
  -4   5 -19    4.40    1.23
   4  -6  17   34.92    3.22
   4  -6  16   40.56    3.91
   4  -6  15   58.05    5.16
  -4  -6 -15   67.01    6.82
  -4   6  14  145.99   10.13
  -4  -6 -14  138.86   10.84
   4   6 -14  128.34    8.00
  -4   6  13  146.90   10.80
  -4  -6 -13  135.83   11.46
   4   6 -13  134.52    8.41
  -4   6  12  258.77   16.43
  -4  -6 -12  238.07   16.94
   4   6 -12  259.12   13.55
  -4   6  11  297.06   18.60
  -4  -6 -11  286.26   19.50
   4   6 -11  300.16   15.47
  -4   6  10  318.59   20.41
  -4  -6 -10  310.61   21.06
   4   6 -10  343.85   17.03
  -4   6   9  291.23   18.95
  -4  -6  -9  285.79   19.69
  -4   6   8  326.46   21.34
  -4  -6  -8  360.12   22.70
  -4   6   7  316.75   21.01
  -4  -6  -7  356.55   22.59
  -4   6   6  130.20   12.03
  -4  -6  -6  137.36   12.67
  -4   6   5  496.46   28.45
  -4   6   4   33.21    5.88
  -4   6   3  647.35   34.94
  -4  -6  -3  644.77   34.65
  -4  -6  -2   11.68    3.35
  -4   6   2   16.90    4.26
  -4   6   1  649.02   35.00
  -4  -6  -1  680.27   33.53
  -4   6   0   46.79    7.30
   4  -6   0   37.74    8.61
  -4  -6   0   37.36    5.85
  -4  -6   0   38.89    5.89
  -4   6  -1  590.59   32.42
  -4  -6   1  520.61   29.29
  -4  -6   1  606.63   30.37
  -4  -6   2    4.55    2.31
   4  -6  -2    3.96    3.40
  -4  -6   2    6.99    2.58
  -4   6  -2   12.36    3.83
  -4  -6   3  571.61   29.50
   4  -6  -3  502.17   38.85
  -4  -6   3  531.84   28.93
  -4  -6   4   30.70    4.93
   4  -6  -4   21.96    7.71
  -4  -6   4   26.21    4.52
  -4  -6   5  563.06   28.43
   4  -6  -5  466.51   39.12
  -4  -6   5  516.80   27.84
  -4  -6   6  196.06   13.57
  -4   6  -6  208.94   16.80
  -4  -6   6  181.46   13.24
  -4  -6   7  414.31   22.83
  -4   6  -7  467.27   27.87
  -4  -6   7  399.94   22.57
  -4  -6   8  384.44   21.86
  -4   6  -8  454.78   27.25
  -4  -6   8  402.31   21.77
  -4  -6   9  292.61   17.49
  -4   6  -9  333.76   22.36
  -4  -6  10  385.92   21.07
  -4   6 -10  429.51   26.27
  -4  -6  11  255.12   14.80
  -4   6 -11  259.84   19.11
  -4  -6  12  311.23   16.75
  -4   6 -12  322.29   21.13
  -4   6 -13  119.53   11.06
  -4   6 -14  156.82   12.45
  -4   6 -15   76.53    7.55
  -4   6 -16   41.47    4.80
  -4  -7 -14   67.97    5.50
  -4  -7 -13   26.26    3.55
  -4  -7 -12  197.59   12.71
  -4   7  11   18.97    3.06
  -4  -7 -11   22.64    3.84
  -4   7  10  174.39   11.71
  -4  -7 -10  185.00   13.11
  -4   7   9   59.03    6.31
  -4  -7  -9   62.21    7.13
  -4   7   8  225.77   15.49
  -4  -7  -8  304.07   18.10
  -4   7   7  120.86   10.17
  -4  -7  -7  131.05   11.38
  -4   7   6  403.99   23.98
  -4  -7  -6  491.21   26.30
  -4   7   5  167.24   13.21
  -4  -7  -5  203.49   14.60
  -4   7   4  404.94   24.36
  -4  -7  -4  466.25   25.51
  -4   7   3  368.46   22.25
  -4   7   2  649.49   33.96
  -4   7   1  637.78   34.15
  -4  -7  -1  663.74   33.91
  -4   7   0  639.34   34.34
  -4  -7   0  670.97   33.81
  -4   7  -1  687.34   36.54
  -4  -7   1  713.39   35.27
  -4   7  -2  583.20   32.42
  -4  -7   2  578.51   30.71
  -4  -7   2  627.18   31.18
  -4   7  -3  448.08   26.34
  -4  -7   3  445.77   24.57
  -4  -7   3  456.17   24.70
  -4   7  -4  459.52   26.43
  -4  -7   4  417.74   23.94
  -4  -7   4  463.66   24.44
  -4  -7   5  208.11   13.53
  -4   7  -5  194.39   15.16
  -4  -7   5  185.88   13.19
  -4  -7   6  539.92   27.39
  -4  -7   6  543.14   27.37
  -4  -7   7  150.68   10.70
  -4  -7   7  142.04   10.26
  -4  -7   8  324.79   17.88
  -4  -7   8  322.34   17.49
  -4  -7   9   71.20    6.39
  -4   7  -9   74.27    8.39
  -4  -7  10  136.50    9.23
  -4   7 -10  149.83   11.84
  -4  -7  11   13.78    2.36
  -4   7 -11   17.10    3.62
  -4   7 -12  137.48   10.52
  -4  -7  12  129.82    8.04
  -4   7 -13   14.30    2.89
  -4   7 -14   36.78    4.26
  -4  -8 -10   30.99    3.45
  -4  -8  -9  165.43   10.27
  -4  -8  -8   71.15    6.25
  -4   8   7  227.07   13.18
  -4  -8  -7  297.37   15.43
  -4   8   6   64.07    5.79
  -4  -8  -6   84.93    7.26
  -4   8   5  267.98   15.83
  -4  -8  -5  344.16   17.93
  -4   8   4  191.70   12.70
  -4  -8  -4  250.10   14.55
  -4   8   3  363.56   20.41
  -4  -8  -3  441.10   22.10
  -4   8   2  516.60   26.73
  -4  -8  -2  570.65   27.74
  -4   8   0  772.87   36.52
  -4   8  -1  347.59   19.95
  -4  -8   1  383.02   20.08
  -4   8  -2  528.98   27.49
  -4  -8   2  568.51   27.29
  -4   8  -3  352.53   20.19
  -4  -8   3  375.80   19.50
  -4   8  -4  185.39   12.58
  -4  -8   4  189.78   11.83
  -4   8  -5  322.42   18.64
  -4  -8   5  340.15   17.58
  -4   8  -6   70.17    6.82
  -4  -8   6   71.08    5.96
  -4   8  -7  325.86   18.01
  -4  -8   7  317.29   16.41
  -4   8  -8   54.08    5.51
  -4  -8   8   48.79    4.37
  -4   8  -9  164.24   10.69
  -4  -8   9  165.96    9.33
  -4  -8  10   18.23    2.17
  -4  -9  -4  175.46    9.56
  -4  -9  -3    6.86    1.45
  -4  -9  -2  232.18   12.15
  -4  -9  -1   26.27    3.02
  -4  -9   0  186.96   10.44
  -4  -9   3    2.62    1.01
  -4  -9   4  133.80    7.65
  -4  -9   5   12.34    1.69
   5   0   0   -0.40    2.77
   5   0   1  170.30   19.11
   5   0  -1  144.24   18.64
   5   0  -2  223.57   24.43
   5   0  -3  565.65   42.83
   5   0   3  518.54   37.29
   5   0  -4  195.44   24.55
   5   0   4  188.11   19.80
   5   0  -5   44.98   12.18
  -5   0  -5   36.00    4.10
   5   0   5   31.49    7.87
   5   0  -5   44.81    5.44
  -5   0  -6    7.35    1.89
   5   0  -6    7.73    6.77
   5   0   6    7.32    4.37
   5   0  -6   12.11    2.83
   5   0  -7   22.07    3.84
   5   0  -7   18.16   10.81
   5   0   7   20.46    6.47
  -5   0  -7   16.51    2.95
  -5   0  -8   10.68    2.47
   5   0  -8   10.69    9.12
   5   0  -8   10.01    2.68
   5   0  -9   21.07    3.92
  -5   0  -9   19.70    3.51
   5   0  -9   24.19    3.83
   5   0 -10  195.82   13.46
   5   0  10  179.65   19.72
  -5   0 -10  183.34   12.72
   5   0 -10  169.69   11.98
   5   0 -11   98.37    9.18
   5   0  11  100.71   14.39
   5   0 -11   76.73    7.37
   5   0 -12  349.40   20.08
   5   0  12  323.51   27.56
   5   0 -12  275.03   17.34
   5   0 -13  506.59   26.62
   5   0  13  481.92   34.97
   5   0 -13  423.00   23.78
   5   0 -14   56.30    7.06
   5   0  14   52.54   10.33
   5   0 -14   42.74    5.33
  -5   0 -15  730.95   45.30
   5   0 -15  775.90   38.18
  -5   0 -16    2.89    2.66
   5   0 -16    5.84    2.85
   5   0 -17 1006.58   46.79
  -5   0 -17  874.87   48.91
  -5   0 -18   11.25    3.67
   5   0 -18   12.34    3.65
  -5   0 -19  410.65   23.64
   5   0 -19  384.51   23.10
  -5   0 -20   41.96    5.22
   5   0 -20   52.76    6.44
  -5   0  21  119.88   11.22
   5   0 -21  138.98   10.38
   5   0 -22   17.29    3.08
  -5   0  22   12.92    3.10
  -5   1  21  111.23   10.63
   5   1 -21  132.97    9.57
  -5   1  20  103.99   11.06
   5   1 -20  110.10    9.27
   5   1 -19  131.56   10.90
   5   1 -18  375.19   21.98
   5   1 -17   82.48    8.46
  -5  -1 -17   75.80    9.04
   5   1 -17   64.28    6.67
   5   1 -16  646.17   31.73
  -5  -1 -16  609.10   34.88
   5   1 -16  532.82   28.86
   5   1 -15   47.26    6.22
  -5  -1 -15   35.14    7.04
   5   1 -15   34.70    4.99
   5   1 -14  509.76   26.61
   5   1 -14  432.74   24.62
   5   1 -13   71.87    7.64
  -5  -1 -13   65.01    7.82
   5   1 -13   55.63    6.52
   5   1 -12  197.02   13.80
  -5  -1 -12  193.24   14.25
   5   1 -12  166.68   12.62
   5   1 -11  234.15   15.32
   5  -1  11  225.12   21.67
  -5  -1 -11  225.48   15.63
   5   1 -11  208.87   14.33
   5   1 -10  354.26   19.57
   5  -1  10  342.53   27.60
  -5  -1 -10  315.85   19.41
   5   1 -10  301.53   18.56
   5   1  -9  197.87   12.89
   5  -1   9  185.37   19.55
  -5  -1  -9  170.97   12.44
   5   1  -9  164.58   12.12
   5  -1   8  913.58   53.76
  -5  -1  -8  841.68   41.84
   5   1  -8  863.97   41.97
   5   1  -7  170.36   11.39
   5  -1   7  151.60   17.57
  -5  -1  -7  153.78   10.92
   5   1  -7  152.95   11.16
   5  -1   6  596.07   39.84
   5   1  -6  578.90   47.96
  -5  -1  -6  583.64   28.49
  -5  -1  -5    8.64    2.11
   5   1  -5   17.40    7.61
   5  -1   5    8.72    4.64
   5   1  -4   71.29   14.07
   5  -1   4   74.75   12.22
  -5   1   4   65.44    8.78
  -5  -1  -4   90.60    6.99
   5   1  -3  161.06   20.47
   5  -1   3  138.99   17.13
  -5   1   3  127.28   12.76
  -5  -1  -3  142.74    9.28
   5  -1   2   91.07   13.98
   5   1  -2   99.18   15.35
  -5   1   2   85.02   10.04
   5   1  -1   35.41    9.17
   5  -1   1   44.54    9.81
  -5   1   1   35.27    6.39
  -5   1   0  143.34   14.06
   5   1   0  183.70   20.28
   5  -1  -1   40.17    9.86
   5   1   1   47.63    9.82
   5  -1  -2   87.77   15.29
   5   1   2   79.52   12.86
   5  -1  -2  113.86   10.39
   5  -1  -3  150.12   21.53
   5   1   3  140.63   17.43
   5  -1  -3  184.73   13.66
   5  -1  -4   86.64   17.30
   5  -1  -4  104.09    9.66
   5  -1  -5    4.28    6.12
   5   1   5    6.83    4.57
   5  -1  -5   10.61    2.95
   5  -1  -6  744.13   63.25
   5  -1  -6  731.54   36.64
   5  -1  -7  153.40   28.76
   5  -1  -7  159.98   12.33
   5  -1  -8  978.59   78.29
   5  -1  -8 1034.17   48.40
   5  -1  -9  140.77   25.08
   5  -1  -9  167.20   12.85
   5  -1 -10  287.30   36.35
   5  -1 -10  380.24   22.21
   5  -1 -11  141.02   24.22
   5  -1 -11  214.15   15.18
   5   1  12  272.03   25.99
   5  -1 -12  264.26   18.07
   5   1  13   75.86   13.08
   5  -1 -13   80.93    8.99
   5   1  14  582.77   41.04
   5  -1 -14  572.70   31.86
   5   1  15   77.80   12.82
  -5   1 -15   62.41    9.71
   5  -1 -15   67.75    8.42
  -5   1 -16  635.34   38.40
   5   1  16  629.33   42.39
   5  -1 -16  666.40   35.03
  -5   1 -17  105.65   11.99
   5  -1 -17  109.85   10.69
  -5   1 -18  368.11   23.90
   5  -1 -18  349.35   22.06
  -5   1 -19  167.18   13.64
  -5   1 -20  116.10    9.83
  -5   1 -21  150.12   10.24
  -5   2  21   60.67    6.75
   5   2 -21   65.33    5.60
  -5   2  20   93.14    9.48
   5   2 -20   86.57    7.33
   5   2 -19  106.13    8.79
  -5   2  19  106.23   11.10
   5   2 -18   43.06    5.48
  -5   2  18   46.76    7.51
   5   2 -18   34.98    4.52
   5   2 -17  265.30   15.98
  -5   2  17  242.98   19.13
   5   2 -17  210.11   14.18
   5   2 -16    7.15    2.28
   5   2 -16    6.75    2.40
  -5   2  16    2.39    2.70
   5   2 -15  268.91   17.11
   5   2 -15  235.24   15.61
   5   2 -14   33.25    5.00
  -5  -2 -14   27.92    5.29
   5   2 -14   28.93    4.66
   5   2 -13  266.06   16.18
  -5  -2 -13  220.72   16.81
   5   2 -13  217.75   15.03
   5   2 -12   96.01    8.63
  -5  -2 -12   86.65    9.34
   5   2 -12   85.07    8.26
  -5  -2 -11  413.11   25.18
   5   2 -11  412.87   23.87
   5   2 -10   46.48    5.51
  -5  -2 -10   36.29    5.59
   5  -2   9 1009.53   58.20
  -5  -2  -9  965.12   48.94
   5  -2   8   38.02    8.59
  -5   2   8   35.98    6.79
  -5  -2  -8   44.87    5.81
   5  -2   7 2062.77   98.61
  -5   2   7 2025.43   91.13
  -5  -2  -7 1968.55   85.63
   5   2  -7 1976.41   85.30
   5  -2   6   67.07   11.56
  -5   2   6   76.97    9.74
  -5  -2  -6   69.73    7.11
   5   2  -6   74.89    7.37
   5  -2   5 1568.69   83.54
  -5   2   5 1548.45   75.03
  -5  -2  -5 1648.71   69.67
   5  -2   4  106.94   15.08
  -5   2   4  103.21   11.53
   5   2  -4  101.55   16.37
  -5  -2  -4  115.37    8.93
   5   2  -3  359.15   31.51
  -5   2   3  340.02   23.68
   5  -2   3  325.71   28.55
  -5  -2  -3  340.04   18.63
   5  -2   2  101.39   15.22
   5   2  -2   98.20   15.42
  -5   2   2  102.37   11.63
  -5  -2  -2  104.79    8.23
   5  -2   1   35.49    9.49
  -5   2   1   40.95    7.08
   5   2  -1   38.89    9.42
  -5  -2  -1   35.28    4.30
   5  -2   0    7.52    5.09
   5   2   0   10.62    5.29
  -5   2   0    1.39    2.11
  -5   2  -1   36.30    6.78
   5   2   1   39.63    9.19
   5  -2  -1   43.73   11.25
  -5   2  -2   78.54   10.26
   5   2   2  102.65   14.59
   5  -2  -3  423.47   39.97
   5  -2  -3  447.15   25.06
   5  -2  -4  144.41   24.30
  -5   2  -4   90.77   11.14
   5  -2  -4  146.69   12.38
   5  -2  -5 2355.05  121.23
   5  -2  -5 2164.38   76.70
   5  -2  -6  122.21   24.81
   5  -2  -6  106.70   10.52
   5  -2  -7 2458.50  137.14
   5  -2  -7 2376.17  103.36
   5  -2  -8   59.63   16.33
   5  -2  -8   48.47    6.74
   5  -2  -9 1109.30   78.60
   5  -2  -9 1063.99   51.46
   5  -2 -10   39.19   13.40
   5  -2 -10   42.88    6.41
   5  -2 -11  415.33   43.24
   5  -2 -11  472.36   27.18
   5  -2 -12   75.57   17.20
   5  -2 -12   96.46   10.05
   5  -2 -13  217.92   29.29
   5  -2 -13  292.19   19.55
   5  -2 -14   42.07    6.79
  -5   2 -15  274.16   21.49
   5   2  15  303.65   27.54
  -5   2 -16    3.99    2.69
   5   2  16    1.57    3.57
  -5   2 -17  249.51   18.75
   5   2  17  239.36   23.17
  -5   2 -18   36.66    6.12
   5  -2 -18   27.45    5.32
  -5   2 -19  103.61    9.46
   5  -2 -19   80.64    8.80
  -5   2 -20  107.44    8.87
   5  -2 -20   89.31    8.81
  -5   2 -21   86.16    6.91
   5  -2 -21   67.95    6.86
  -5   3  20  137.29   10.60
   5   3 -19  175.53   11.03
  -5   3  19  197.92   14.38
   5   3 -18  337.45   17.70
  -5   3  18  343.04   21.78
   5   3 -18  300.55   16.91
   5   3 -17  113.18    8.75
  -5   3  17  110.33   11.45
   5   3 -17  100.91    8.17
   5   3 -16  482.46   23.75
  -5   3  16  502.21   29.02
   5   3 -15   18.28    3.41
  -5   3  15   14.30    4.53
   5   3 -14  345.10   19.32
  -5   3  14  320.34   23.69
   5   3 -13  102.31    8.76
  -5   3  13  105.33   12.22
   5   3 -12  231.46   14.15
  -5   3  12  211.64   18.12
  -5  -3 -12  175.18   15.04
   5   3 -12  209.44   14.27
   5   3 -11  149.41   10.75
  -5  -3 -11  133.97   12.26
   5   3 -11  143.79   11.21
  -5  -3 -10  196.17   15.38
   5   3 -10  210.49   14.22
  -5  -3  -9  112.18   10.71
   5   3  -9  118.60    9.85
  -5   3   8  457.14   29.14
  -5  -3  -8  423.75   25.55
   5   3  -8  478.71   24.93
   5  -3   7  117.49   16.21
  -5   3   7  118.35   12.86
  -5  -3  -7  116.13   10.60
   5   3  -7  137.23   10.42
   5  -3   6  175.34   20.51
  -5   3   6  173.86   16.10
   5   3  -6  206.60   13.36
  -5  -3  -6  171.34   13.40
   5  -3   5  262.84   26.15
  -5   3   5  264.92   20.69
  -5  -3  -5  268.28   17.22
   5  -3   4   83.14   14.26
  -5   3   4   91.88   11.08
  -5  -3  -4   89.99    8.51
   5  -3   3  167.26   21.12
  -5   3   3  182.63   16.18
  -5  -3  -3  171.76   12.49
   5  -3   2   15.56    6.98
   5   3  -2   17.15    6.65
  -5   3   2   22.47    5.46
  -5  -3  -2   24.25    3.95
   5  -3   1   27.48    9.14
   5   3  -1   26.14    7.87
  -5   3   1   25.12    5.71
  -5  -3  -1   23.25    3.82
  -5  -3   0    3.09    1.46
   5  -3   0    4.24    5.98
   5   3   0    1.98    3.39
  -5   3   0    5.35    3.09
   5  -3  -1   18.85    8.70
  -5   3  -1   19.64    5.06
  -5  -3   1   15.24    2.91
   5  -3  -2   40.60   13.23
  -5   3  -2   24.12    5.75
  -5  -3   2   30.12    3.98
   5  -3  -3  193.17   28.91
  -5   3  -3  174.18   16.20
  -5   3  -4  142.06   14.48
   5  -3  -5  314.69   36.82
  -5   3  -5  298.04   23.21
   5  -3  -5  337.06   21.87
  -5   3  -6  184.47   17.38
   5  -3  -6  234.27   30.90
   5  -3  -6  235.84   17.25
  -5   3  -7  114.56   13.00
   5  -3  -7  141.83   23.73
   5  -3  -7  158.69   13.56
   5  -3  -8  496.37   45.48
   5  -3  -8  430.61   24.80
   5  -3  -9  151.19   24.60
   5  -3  -9  134.82   12.05
  -5   3 -10  114.63   12.44
   5  -3 -10  180.13   26.79
   5  -3 -10  176.77   14.14
   5  -3 -11  187.23   27.18
   5  -3 -11  146.97   13.62
   5  -3 -12  228.55   30.25
  -5   3 -13  111.17   11.82
  -5   3 -14  344.95   23.30
  -5   3 -15    8.62    3.30
   5  -3 -15   11.13    3.65
  -5   3 -16  539.30   28.76
   5  -3 -16  423.46   27.25
  -5   3 -17   81.64    8.71
   5   3  17   93.03   13.60
   5  -3 -17   83.39    9.11
   5   3  18  320.31   25.49
   5  -3 -18  315.41   19.79
   5  -3 -19  145.14   11.30
  -5   3 -20  156.87   10.34
  -5   4  18   12.76    3.16
  -5   4  17  532.65   29.15
  -5  -4 -16   16.01    3.73
  -5   4  16   18.82    4.42
   5   4 -16   18.70    2.95
  -5   4  15  578.82   30.87
   5   4 -15  519.90   25.04
  -5   4  14  103.26   11.18
  -5  -4 -14   84.73    9.44
   5   4 -14   98.10    7.98
  -5   4  13  325.70   22.62
   5   4 -13  313.01   17.94
  -5   4  12  116.26   12.57
   5   4 -12  115.82    9.28
  -5   4  11  124.19   13.25
   5   4 -11  143.64   10.61
  -5   4  10  120.75   12.67
  -5  -4 -10   92.15   10.08
   5   4 -10  106.30    8.90
  -5   4   9   91.16   11.14
  -5  -4  -9   85.68    9.63
   5   4  -9  104.88    8.60
  -5   4   8   48.10    8.05
  -5  -4  -8   46.78    6.90
   5   4  -8   54.36    6.06
  -5  -4  -7    7.18    2.71
  -5  -4  -6   70.30    8.30
   5  -4   5   66.58   14.06
  -5   4   5   55.17    8.49
  -5  -4  -5   65.41    7.80
   5  -4   4  153.72   22.25
  -5   4   4  172.99   15.66
  -5  -4  -4  166.59   13.22
   5  -4   3  174.21   23.83
  -5   4   3  187.65   16.41
  -5  -4  -3  177.35   13.66
   5  -4   2   68.94   15.18
  -5   4   2   68.13    9.40
  -5  -4  -2   67.05    7.40
   5  -4   1  139.13   21.29
   5   4  -1  113.51   15.93
  -5   4   1  131.51   13.34
  -5  -4  -1  124.62   10.68
   5  -4   0   19.77    8.31
   5   4   0   20.65    6.83
  -5   4   0   21.25    5.36
  -5  -4   0   23.97    4.06
   5  -4  -1  126.28   20.52
  -5   4  -1  128.02   13.36
  -5  -4   1  120.67    9.80
  -5   4  -2   45.65    7.76
   5  -4  -2   37.21   11.57
  -5  -4   2   45.25    5.52
   5  -4  -3  132.08   21.68
  -5  -4   3  166.99   11.87
   5  -4  -4  154.56   23.15
  -5   4  -4  174.07   16.57
  -5  -4   4  167.13   11.68
   5  -4  -5   71.47   16.11
  -5   4  -5   83.07   10.83
  -5  -4   5   76.26    7.14
  -5   4  -6   88.98   11.30
   5  -4  -7    7.95    6.38
  -5   4  -7    3.34    2.48
  -5   4  -8   30.28    6.37
   5  -4  -8   30.67   10.59
  -5   4  -9   35.26    6.85
   5  -4  -9   38.35   12.25
  -5   4 -10   76.23    9.95
   5  -4 -10   87.17   18.15
  -5   4 -11  116.20   12.57
   5  -4 -11  119.46   12.01
  -5   4 -12  124.61   11.06
   5  -4 -12  114.46   11.17
  -5   4 -13  374.43   21.10
   5  -4 -13  316.61   21.07
  -5   4 -14  129.12   11.01
  -5   4 -15  658.46   33.37
  -5   4 -16   27.14    4.39
  -5   4 -17  572.27   27.77
   5   4  17  525.29   36.30
  -5   4 -18    9.66    2.26
   5   4  18    7.27    4.07
  -5   4 -19  295.93   15.36
  -5   5  17   29.26    3.74
  -5   5  16  201.44   13.07
  -5   5  15   66.24    7.13
  -5  -5 -15   62.03    6.94
  -5   5  14  260.52   17.08
  -5  -5 -14  235.85   16.22
  -5   5  13   48.80    6.87
  -5  -5 -13   43.35    6.21
  -5   5  12  257.85   18.16
  -5  -5 -12  232.26   16.84
  -5   5  11   29.15    5.57
  -5   5  10  392.61   25.04
  -5   5   9  158.28   13.77
  -5  -5  -9  115.28   11.56
  -5   5   8  484.82   28.83
  -5  -5  -8  447.84   27.00
  -5  -5  -7    6.78    2.94
  -5   5   7   10.94    3.66
  -5   5   6  416.48   26.72
  -5  -5  -6  428.27   25.66
  -5   5   5   39.72    6.87
  -5  -5  -5   42.40    6.50
  -5  -5  -4  138.22   12.16
   5  -5   3   67.50   12.14
  -5  -5  -3   85.68    9.10
   5  -5   2  109.40   16.04
  -5  -5  -2  124.98   11.04
  -5  -5  -1   10.06    2.98
   5  -5   1    8.83    5.27
  -5   5   1   11.08    3.89
   5  -5   0  197.80   23.51
  -5  -5   0  234.24   16.11
  -5  -5   1    9.01    2.65
   5  -5  -1    5.28    5.09
   5   5   1    6.95    4.44
  -5   5  -1   10.92    3.97
   5  -5  -2  117.36   18.33
  -5   5  -2  147.21   14.47
  -5  -5   2  135.32   10.93
   5  -5  -3   88.76   15.81
  -5   5  -3  114.20   12.49
  -5  -5   3   93.82    8.80
   5  -5  -4  143.48   21.10
  -5  -5   4  173.15   12.42
  -5   5  -5   52.27    8.39
   5  -5  -5   49.66   12.02
  -5  -5   5   48.81    5.83
   5  -5  -6  448.22   40.69
  -5  -5   6  449.52   24.55
  -5  -5   7    4.91    1.92
   5  -5  -7    6.30    5.38
  -5   5  -7    9.53    3.77
  -5   5  -8  497.26   29.78
  -5   5  -8  422.03   23.36
  -5  -5   8  434.89   22.73
  -5   5  -9  135.01   13.47
   5  -5  -9  147.32   21.83
  -5   5  -9  116.95    9.64
  -5   5 -10  410.89   26.11
  -5   5 -10  381.41   21.33
  -5   5 -11   18.85    3.43
  -5   5 -11   21.34    4.91
  -5   5 -12  275.88   19.40
  -5   5 -12  290.72   16.68
  -5   5 -13   55.13    7.12
  -5   5 -13   60.29    5.98
  -5   5 -14  253.49   17.33
  -5   5 -14  316.78   16.37
  -5   5 -15   60.92    6.35
  -5   5 -15   83.74    6.43
  -5   5 -16  237.94   12.87
  -5   5 -17   44.53    3.95
   5   5  17   45.15    7.78
  -5  -6 -15   83.41    6.62
  -5   6  14   26.33    3.54
  -5  -6 -14   28.47    3.98
  -5   6  13  132.00    9.75
  -5  -6 -13  135.77   10.22
  -5   6  12   18.83    3.53
  -5  -6 -12   20.87    3.88
  -5   6  11  315.68   18.82
  -5  -6 -11  304.86   18.81
  -5  -6 -10    6.20    2.55
  -5   6  10    2.08    1.90
  -5   6   9  483.74   26.90
  -5   6   8   15.57    3.85
  -5   6   7  600.96   31.41
  -5  -6  -7  538.17   30.52
  -5   6   6  146.80   12.63
  -5  -6  -6  134.91   12.05
  -5   6   5  569.00   31.19
  -5  -6  -5  553.83   30.86
  -5   6   4  256.41   18.18
  -5  -6  -4  251.64   17.49
  -5   6   3  288.68   20.22
  -5  -6  -3  301.36   19.45
  -5   6   2   66.86    8.64
  -5  -6  -2   58.00    7.31
   5  -6   1   42.95    8.89
  -5  -6  -1   47.81    6.47
  -5  -6   0   16.42    3.70
   5  -6   0   14.36    5.47
   5  -6  -1   51.17   10.42
  -5  -6   1   56.10    6.66
   5  -6  -2   47.52   10.26
  -5   6  -2   67.70    8.81
  -5  -6   2   62.30    6.95
  -5   6  -3  397.18   24.68
   5  -6  -3  327.79   29.93
  -5  -6   3  347.30   20.45
   5  -6  -4  248.07   25.77
  -5  -6   4  266.54   16.90
   5  -6  -5  552.39   42.39
  -5  -6   5  580.09   29.85
  -5   6  -6  185.20   15.35
  -5  -6   6  167.51   11.69
  -5   6  -7  757.13   38.30
  -5  -6   7  653.83   32.25
  -5   6  -8   12.83    3.92
  -5  -6   8   12.47    2.54
  -5   6  -9  524.55   29.41
  -5  -6   9  490.14   24.08
  -5   6 -10    2.52    2.04
  -5   6 -11  316.71   19.88
  -5   6 -12   24.14    4.24
  -5   6 -13  148.15   10.91
  -5   6 -14   27.21    3.69
  -5  -7 -12  133.73    8.65
  -5   7  11   43.53    4.34
  -5  -7 -11   55.09    5.21
  -5   7  10  116.74    8.45
  -5  -7 -10  118.89    8.93
  -5   7   9   60.88    5.95
  -5  -7  -9   57.96    6.06
  -5   7   8   53.54    5.84
  -5  -7  -8   57.56    6.19
  -5   7   7  124.64    9.92
  -5   7   6    5.44    2.16
  -5   7   5  211.14   14.08
  -5  -7  -5  183.26   13.64
  -5   7   4   27.96    4.67
  -5  -7  -4   24.00    4.31
  -5   7   3   76.94    8.02
  -5  -7  -3   90.06    8.43
  -5  -7  -2    3.68    1.93
  -5   7   2    3.42    1.99
  -5  -7  -1    3.48    1.86
  -5   7   1    2.47    1.93
  -5   7   0   15.34    3.71
  -5  -7   0   18.53    3.63
  -5  -7   1    2.19    1.55
  -5   7  -1    6.05    2.46
  -5  -7   2    4.92    1.91
  -5  -7   3   98.67    8.17
  -5  -7   4   47.68    5.23
  -5   7  -5  193.85   14.40
  -5  -7   5  198.50   12.31
   5   7   6    8.47    3.69
  -5   7  -6   15.19    3.51
  -5  -7   6   12.84    2.47
  -5   7  -7  157.28   11.75
  -5  -7   7  133.80    9.00
  -5   7  -8   27.96    4.60
  -5  -7   8   27.92    3.30
  -5   7  -9   60.70    6.48
  -5  -7   9   55.35    4.55
  -5   7 -10   92.85    7.95
  -5   7 -11   58.78    5.62
   5   7  11   37.48    6.39
  -5   7 -12  110.11    7.68
   5   7  12   91.75    9.71
  -5  -8  -8   33.60    3.39
  -5  -8  -7   22.27    2.87
  -5   8   6   51.84    4.55
  -5  -8  -6   63.35    5.23
  -5   8   5   21.63    2.90
  -5   8   4   45.68    4.55
  -5   8   3   12.51    2.39
  -5  -8  -3   14.30    2.54
  -5  -8  -2    2.92    1.39
  -5   8   2    3.34    1.45
  -5   8   1   51.28    5.22
  -5  -8  -1   54.73    5.26
  -5  -8   0    3.42    1.41
  -5   8   0    2.29    1.30
  -5   8  -1   50.29    5.20
  -5  -8   1   48.72    4.76
  -5  -8   2    5.86    1.64
  -5   8  -2    4.60    1.69
  -5   8  -3    5.97    1.81
  -5  -8   3    8.73    1.86
  -5   8  -4   47.12    4.96
  -5  -8   4   48.30    4.36
  -5   8  -5   19.57    3.04
  -5  -8   5   20.50    2.58
  -5  -8   6   47.45    3.90
  -5   8  -8   19.58    2.69
   6   0   0  545.87   43.81
   6   0  -1 1767.23   97.45
   6   0   1 1643.37   94.40
   6   0  -2  454.19   41.11
   6   0  -3  760.50   58.56
   6   0  -4  169.59   25.93
   6   0   4  174.76   21.80
   6   0  -5  429.09   43.92
   6   0   5  378.47   33.21
  -6   0   5  320.15   23.38
   6   0  -6   10.72    9.67
   6   0   6    7.82    5.76
  -6   0   6    6.07    3.03
   6   0  -7  786.09   71.32
   6   0   7  656.99   49.74
   6   0  -7  847.99   40.40
   6   0  -8  125.53   26.64
   6   0   8  109.57   17.01
   6   0  -8  141.23   11.89
   6   0  -9  920.93   79.25
   6   0   9 1087.27   69.36
   6   0  10  147.02   19.29
   6   0 -10  162.09   13.04
   6   0  11  533.28   41.83
   6   0 -11  638.74   32.91
   6   0  12  154.13   19.41
   6   0 -12  172.65   13.62
   6   0  13   73.24   12.89
   6   0 -13   72.52    8.40
   6   0  14   85.32   13.46
   6   0 -14  115.25   10.57
  -6   0 -15   29.01    6.34
   6   0 -15   48.00    6.46
  -6   0 -16   14.46    4.32
   6   0 -16   19.18    4.06
  -6   0 -17  156.13   13.31
   6   0 -17  173.02   12.87
  -6   0 -18    1.98    1.65
   6   0 -18    1.61    1.50
  -6   0  18   -0.35    1.96
  -6   0 -19   70.17    6.14
  -6   0  19   65.41    7.73
   6   0 -19   69.20    6.85
   6   0 -20    3.97    1.58
  -6   0  20    3.37    1.75
   6   1 -19   13.00    2.63
  -6   1  19   11.03    3.48
  -6   1  18   69.47    8.67
   6   1 -18   74.25    6.97
  -6  -1 -17    3.48    1.98
   6   1 -17    3.55    1.89
  -6   1  17    2.61    2.47
  -6  -1 -16  115.06   10.96
  -6   1  16   89.07   11.10
   6   1 -16  114.16    9.63
  -6  -1 -15    1.71    1.94
   6   1 -15    1.49    1.64
  -6   1  15    1.16    2.40
  -6   1  14  137.42   14.49
   6   1 -14  167.47   12.54
   6   1 -13    3.59    2.11
  -6   1  13    3.22    2.84
   6  -1  12  260.85   25.12
  -6   1  12  239.86   20.44
   6   1 -12  303.35   18.42
  -6  -1 -11    6.90    2.58
   6  -1  11   14.35    6.08
   6   1 -11    8.77    2.75
  -6   1  11    7.29    3.66
   6  -1  10  730.19   49.51
  -6   1  10  703.64   42.21
  -6  -1 -10  689.43   36.93
   6  -1   9   48.47   10.89
  -6   1   9   36.62    7.18
  -6  -1  -9   32.55    5.00
   6   1  -9   53.10    6.42
   6  -1   8 1000.44   59.23
  -6   1   8  919.46   49.74
  -6  -1  -8  912.23   43.35
   6   1  -7   95.52   21.13
   6  -1   7   75.46   13.77
  -6   1   7   77.87   10.65
  -6  -1  -7   70.54    7.10
   6   1  -6  641.63   54.58
   6  -1   6  589.56   42.92
  -6   1   6  545.63   33.98
  -6  -1  -6  548.12   27.91
   6   1  -5   71.37   16.58
   6  -1   5   51.73   11.92
  -6   1   5   51.81    8.50
  -6  -1  -5   52.72    5.60
   6   1  -4  526.98   45.63
   6  -1   4  497.75   39.37
  -6   1   4  464.71   30.54
   6   1  -3   10.90    7.10
   6  -1   3   11.26    6.33
  -6   1   3   16.45    4.82
   6  -1   2 1331.75   77.25
   6   1  -2 1447.42   81.22
  -6   1   2 1179.96   62.44
   6   1  -1   25.64    9.16
   6   1   0 2728.10  135.81
   6  -1  -1   18.75    8.90
   6   1   1   21.71    8.16
   6  -1  -2 1528.37   92.23
   6   1   2 1497.95   84.78
   6  -1  -3   32.79   12.10
   6   1   3   25.03    8.77
   6  -1  -4  687.72   59.51
   6  -1  -4  840.24   39.69
   6  -1  -5   81.00   20.77
   6  -1  -5   93.23   10.19
   6  -1  -6  829.97   73.55
   6  -1  -6  881.24   42.65
   6  -1  -7  132.10   28.44
   6   1   7   87.41   15.34
   6  -1  -7  120.11   11.55
   6  -1  -8 1103.70   86.54
   6   1   8 1064.26   68.06
   6  -1  -8 1238.22   56.80
   6  -1  -9   31.40   12.93
   6   1   9   40.40   10.28
   6  -1  -9   60.38    7.69
   6  -1 -10  664.81   60.44
   6   1  10  751.13   52.50
   6  -1 -10  862.42   41.82
   6  -1 -11    4.17    5.55
   6   1  11   12.84    6.81
   6  -1 -11   12.33    3.73
   6   1  12  205.35   23.81
   6  -1 -12  240.78   17.21
   6   1  13    2.59    3.81
   6  -1 -13    7.56    3.02
   6   1  14   86.91   14.17
   6  -1 -14   95.98   10.06
   6   1  15    2.61    3.60
  -6   1 -15    0.95    2.24
   6  -1 -15    1.16    1.80
  -6   1 -16   88.54   10.40
   6   1  16   77.68   11.93
   6  -1 -16   90.69    9.40
  -6   1 -17    2.11    1.87
   6  -1 -17    2.52    2.02
  -6   1 -18   66.68    7.45
   6  -1 -18   70.63    7.61
  -6   1 -19   10.91    2.53
   6  -1 -19   13.77    3.05
  -6  -1  19    9.66    2.92
   6  -1 -20    8.09    2.11
  -6   2  19   13.20    3.24
   6   2 -18    0.62    0.92
   6   2 -17   30.81    4.04
   6   2 -16   14.95    3.00
   6   2 -15    2.87    1.62
  -6   2  15    1.11    2.13
  -6   2  14   55.58    8.78
   6   2 -14   68.10    6.85
  -6  -2 -13    4.36    2.35
   6   2 -13    7.06    2.29
  -6   2  13   10.73    4.21
  -6   2  12  157.39   15.46
  -6  -2 -12  138.40   12.06
  -6   2  11  361.66   25.01
  -6  -2 -11  304.43   20.11
   6  -2  10  181.29   20.63
  -6   2  10  182.51   16.88
  -6  -2 -10  165.49   13.15
   6  -2   9  707.77   48.19
  -6   2   9  723.61   41.76
  -6  -2  -9  711.91   35.87
   6  -2   8   36.82    9.62
  -6   2   8   42.56    7.89
  -6  -2  -8   42.03    5.76
   6  -2   7  687.66   48.38
  -6   2   7  736.90   41.29
  -6  -2  -7  685.55   34.69
  -6  -2  -6   20.77    3.83
  -6   2   6   22.15    5.96
   6  -2   5  512.43   41.43
  -6   2   5  546.91   34.00
  -6  -2  -5  544.02   27.68
   6  -2   4  134.67   19.63
   6   2  -4  145.82   21.71
  -6   2   4  133.55   14.65
  -6  -2  -4  139.72   10.45
   6  -2   3 1082.85   69.46
   6   2  -3 1172.20   72.62
  -6   2   3 1164.57   58.61
  -6  -2  -3 1111.24   50.17
   6  -2   2  534.38   44.19
   6   2  -2  575.86   45.41
  -6   2   2  554.87   34.72
   6  -2   1 2095.03  112.40
   6   2  -1 2109.81  109.07
  -6   2   1 1966.41   94.04
   6  -2   0  654.09   52.33
   6   2   0  628.06   47.56
  -6   2   0  638.71   37.66
   6   2   1 2151.45  105.73
  -6   2  -1 1861.00   89.84
  -6   2  -2  453.96   30.15
   6   2   2  563.03   41.87
   6  -2  -3 1333.81   89.93
   6   2   3 1128.52   70.34
   6  -2  -4  215.76   33.26
   6   2   4  158.73   20.76
   6  -2  -5  796.51   70.89
   6   2   5  619.69   46.78
   6  -2  -6   23.59   12.69
   6   2   6   13.32    7.11
   6  -2  -6   28.81    5.77
   6  -2  -7  877.55   73.13
   6  -2  -7  925.33   46.98
   6  -2  -8   33.78   13.48
   6   2   8   36.15   10.14
   6  -2  -8   40.89    6.81
   6  -2  -9  823.54   68.19
   6   2   9  783.21   55.64
   6  -2  -9  945.79   46.37
   6  -2 -10  210.70   30.43
   6   2  10  213.46   24.25
   6  -2 -10  213.16   16.88
   6  -2 -11  346.50   38.43
   6   2  11  367.24   33.42
   6  -2 -11  393.46   24.63
   6  -2 -12  134.30   22.19
   6   2  12  176.10   21.43
   6  -2 -12  164.50   14.19
   6  -2 -13   19.30    8.32
   6   2  13   23.40    7.79
   6  -2 -13   24.15    5.14
   6   2  14   53.43   11.19
   6  -2 -14   61.94    7.93
   6  -2 -15    6.64    2.93
  -6   2 -15    8.07    3.43
   6   2  15    6.90    4.80
  -6   2 -16   14.98    3.94
   6  -2 -16   13.69    3.76
   6   2  16   13.27    5.45
  -6   2 -17   31.86    5.21
   6   2  17   27.18    6.84
   6  -2 -17   30.37    5.06
   6  -2 -18    1.27    1.68
  -6   2 -18    1.22    1.38
  -6   2 -19   11.20    2.44
  -6  -2  19    5.86    2.01
  -6   3  18   55.28    6.39
  -6   3  17    8.70    2.98
  -6   3  16   67.54    8.40
  -6   3  15    7.60    3.37
  -6  -3 -14   73.20    8.17
  -6  -3 -13   27.91    4.92
  -6   3  12  179.02   16.30
  -6  -3 -12  181.02   14.08
  -6   3  11  149.09   14.49
  -6  -3 -11  124.27   11.41
  -6   3  10  512.13   31.87
  -6  -3 -10  485.62   27.77
  -6   3   9   40.56    7.57
  -6  -3  -9   40.69    5.96
   6  -3   8  654.98   47.39
  -6   3   8  688.34   39.03
  -6  -3  -8  603.99   32.94
  -6  -3  -7   14.10    3.46
   6  -3   7    9.10    5.37
  -6   3   7    6.42    3.61
   6  -3   6  544.24   43.84
  -6   3   6  556.07   34.22
  -6  -3  -6  521.92   28.57
   6  -3   5   32.69   10.34
  -6   3   5   42.13    8.00
  -6  -3  -5   34.25    5.15
   6  -3   4  533.37   44.56
  -6   3   4  532.43   33.77
  -6  -3  -4  522.66   27.63
   6  -3   3  151.64   22.65
   6   3  -3  133.80   19.73
  -6   3   3  159.19   15.89
  -6  -3  -3  159.79   11.79
   6  -3   2 1032.16   70.92
   6   3  -2  914.71   62.69
  -6   3   2 1049.60   54.06
  -6  -3  -2 1018.94   46.62
   6   3  -1   65.43   13.51
  -6   3   1   74.77   10.24
   6  -3   1   74.06   17.21
  -6  -3  -1   76.71    7.29
   6  -3   0 1819.67  105.57
  -6   3   0 1693.18   78.91
  -6   3  -1   75.64   10.54
   6   3   1   63.53   13.36
   6  -3  -1   75.74   19.01
  -6   3  -2 1022.33   52.95
   6   3   2  891.34   60.99
  -6   3  -3  148.74   15.15
   6   3   3  138.57   19.25
  -6   3  -4  443.53   29.60
   6   3   4  457.53   37.09
   6  -3  -5   36.57   13.10
   6   3   5   28.20    8.79
  -6   3  -5   19.15    5.07
  -6   3  -6  405.33   28.06
   6  -3  -6  566.92   51.12
   6   3   6  519.23   39.49
   6  -3  -7    3.92    6.70
   6   3   7    3.30    4.54
   6  -3  -8  735.80   59.64
   6   3   8  559.20   44.06
   6  -3  -9   43.84   13.95
   6  -3  -9   47.78    7.39
   6  -3 -10  706.60   56.99
   6   3  10  638.25   47.06
   6  -3 -10  673.71   36.84
   6  -3 -11  200.17   27.36
   6   3  11  167.97   21.18
   6  -3 -11  157.39   14.23
   6  -3 -12  293.67   32.93
   6   3  12  273.32   27.32
   6  -3 -12  281.90   19.67
  -6   3 -13   26.72    5.35
   6   3  13   35.08    9.28
   6  -3 -13   37.78    6.24
  -6   3 -14  146.47   12.68
   6   3  14  132.30   17.80
   6  -3 -14  143.31   12.44
  -6   3 -15   11.20    3.21
   6   3  15    8.38    4.91
  -6   3 -16  104.98    9.34
   6   3  16   98.59   13.46
  -6   3 -17   10.85    2.76
   6   3  17    9.83    4.37
  -6   4  17   57.20    5.78
  -6   4  16   12.21    3.07
  -6   4  15   64.47    7.57
  -6   4  14   41.39    6.32
  -6  -4 -14   37.49    5.36
  -6   4  13   88.38    9.84
  -6  -4 -13   85.41    8.62
  -6   4  12  163.73   14.50
  -6  -4 -12  154.82   12.51
  -6  -4 -11  314.15   19.78
  -6  -4 -10   91.42    9.34
  -6   4   9  429.72   28.10
  -6  -4  -9  460.31   26.07
  -6   4   8   92.50   11.00
  -6  -4  -8   89.63    9.35
  -6   4   7  498.34   30.23
  -6  -4  -7  441.67   25.98
   6  -4   6   59.65   12.72
  -6   4   6   62.81    9.07
  -6  -4  -6   51.10    6.69
   6  -4   5  424.11   38.21
  -6   4   5  439.91   28.19
  -6  -4  -5  401.69   23.90
   6  -4   4   87.25   16.88
  -6   4   4   88.80   11.08
  -6  -4  -4   83.80    8.71
   6  -4   3  475.88   43.52
  -6   4   3  554.90   33.36
  -6  -4  -3  531.10   28.39
   6  -4   2  316.34   34.42
  -6   4   2  325.26   23.87
  -6  -4  -2  318.40   19.48
   6  -4   1  829.00   62.48
  -6   4   1  950.54   48.74
   6   4  -1  767.34   53.79
  -6  -4  -1  901.86   42.32
   6  -4   0  311.15   34.94
  -6   4   0  365.44   24.82
   6   4   0  281.36   28.51
  -6  -4   0  350.86   19.90
   6  -4  -1  770.27   61.25
  -6   4  -1  958.18   48.81
   6   4   1  757.70   53.85
  -6  -4   1  919.12   41.81
   6  -4  -2  253.39   31.29
  -6   4  -2  339.32   24.11
   6   4   2  262.94   27.25
  -6  -4   2  317.97   17.96
   6  -4  -3  488.73   45.46
  -6   4  -3  585.56   34.34
   6   4   3  454.46   38.45
  -6   4  -4   88.56   11.01
   6  -4  -4   78.71   16.90
   6   4   4   76.45   13.63
  -6   4  -5  408.80   26.72
   6   4   5  330.35   31.27
  -6   4  -6   70.18    9.48
   6   4   6   55.15   12.02
  -6   4  -7  413.04   26.45
   6  -4  -7  463.33   42.66
   6   4   7  374.73   33.34
  -6   4  -8   81.18    9.85
   6  -4  -8  123.77   20.73
  -6   4  -9  386.95   25.39
   6  -4  -9  591.29   46.55
  -6   4 -10   80.65    9.18
   6  -4 -10  129.65   20.92
  -6   4 -10  111.21    9.99
   6   4  10  103.42   15.98
   6  -4 -11  372.70   36.68
  -6   4 -11  345.73   21.07
   6   4  12  172.30   20.42
  -6   4 -12  193.18   13.82
  -6   4 -13   86.57    8.18
   6   4  13   89.41   13.82
  -6   4 -14   54.22    6.04
   6   4  14   55.80   10.32
  -6   4 -15   58.68    5.96
   6   4  15   61.14   10.42
  -6   4 -16   18.42    2.88
   6   4  16   17.30    5.27
  -6   4 -17   62.54    5.11
  -6   5  15    4.47    1.65
  -6   5  14  104.26    8.63
  -6   5  13   39.20    5.30
  -6  -5 -13   31.05    4.47
  -6   5  12  137.13   11.26
  -6  -5 -12  126.84   10.21
  -6   5  11   48.94    6.72
  -6  -5 -11   52.11    6.25
  -6   5  10  272.14   18.25
  -6  -5 -10  241.27   16.28
  -6  -5  -9    6.19    2.42
  -6   5   9    4.84    2.82
  -6  -5  -8  338.02   20.57
  -6  -5  -7   81.86    8.49
  -6  -5  -6  427.18   24.42
  -6   5   5   39.06    6.61
  -6  -5  -5   29.01    4.92
   6  -5   4  443.79   35.27
  -6  -5  -4  527.66   28.75
   6  -5   3   57.54   11.24
  -6   5   3   87.73   10.02
  -6  -5  -3   63.52    7.40
   6  -5   2  657.73   46.78
  -6  -5  -2  677.73   35.39
   6  -5   1   83.66   14.34
  -6   5   1  106.01   11.58
  -6  -5  -1   97.15    9.07
  -6   5   0 1194.54   52.82
  -6  -5   0 1002.13   46.10
   6  -5  -1   77.03   14.53
  -6   5  -1  106.29   11.78
   6   5   1   80.55   13.00
  -6  -5   1   88.99    8.26
   6  -5  -2  730.62   52.68
   6   5   2  668.84   47.12
  -6  -5   2  779.07   37.65
   6  -5  -3   67.70   13.81
  -6   5  -3   79.86    9.94
   6   5   3   55.32   10.84
  -6  -5   3   71.42    6.84
   6  -5  -4  522.10   43.16
   6   5   4  476.57   37.21
  -6  -5   4  547.73   27.44
  -6   5  -5   47.92    7.59
   6  -5  -5   45.27   11.43
   6   5   5   33.72    8.74
  -6   5  -6  601.67   32.28
   6  -5  -6  546.98   42.93
  -6   5  -7  101.49   10.56
   6   5   7   63.11   11.97
  -6   5  -8  383.77   23.16
   6   5   8  279.06   26.76
  -6   5  -9    6.15    1.93
   6   5   9    5.79    4.16
  -6   5  -9    3.30    2.07
  -6   5 -10  242.22   16.32
  -6   5 -10  244.91   13.99
   6   5  10  198.78   21.27
  -6   5 -11   37.30    5.18
  -6   5 -11   46.76    4.77
   6   5  11   45.11    9.42
  -6   5 -12  109.16    7.67
   6   5  12   89.75   12.91
  -6   5 -13   32.52    3.51
  -6   5 -14   69.50    5.11
   6   5  14   62.69    9.67
   6   5  15    2.66    2.64
  -6   6  12  137.86    9.32
  -6   6  11  103.02    8.07
  -6  -6 -11   91.33    7.51
  -6   6  10  123.97    9.59
  -6  -6 -10  123.77    9.22
  -6   6   9  220.85   14.33
  -6  -6  -9  213.62   13.75
  -6   6   8   20.08    3.85
  -6  -6  -8   20.91    3.70
  -6   6   7  291.17   17.75
  -6  -6  -7  256.52   16.40
  -6  -6  -6    1.20    1.38
  -6   6   6    1.15    1.65
  -6  -6  -5  490.19   25.96
  -6  -6  -4  123.88   10.02
  -6  -6  -3  527.72   27.55
  -6   6   2  284.66   18.63
  -6  -6  -2  247.92   15.65
  -6   6   1  758.48   37.02
  -6  -6  -1  694.04   33.22
  -6   6   0  292.03   18.94
  -6  -6   0  259.08   15.88
   6  -6  -1  598.46   41.94
  -6  -6   1  677.42   33.22
   6  -6  -2  239.36   22.94
  -6   6  -2  291.76   19.06
  -6  -6   2  250.52   15.29
   6  -6  -3  556.82   39.98
  -6  -6   3  589.05   29.31
  -6   6  -4  149.00   12.36
   6  -6  -4  119.89   16.02
  -6  -6   4  124.80    8.91
   6  -6  -5  517.46   37.61
  -6  -6   5  500.73   24.37
   6   6   6    2.74    3.03
  -6   6  -6    4.18    2.27
  -6   6  -7  336.39   19.50
   6   6   7  236.34   21.45
  -6   6  -8   16.18    3.54
   6   6   8   12.17    4.64
  -6   6  -9  247.15   15.09
   6   6   9  180.57   17.57
  -6   6 -10  106.85    8.34
   6   6  10   76.02   10.47
  -6   6 -11  108.68    7.95
   6   6  11   91.48   11.08
   6   6  12  102.07   11.11
   6   6  13   51.56    7.18
  -6   7   9   29.90    3.32
  -6  -7  -9   30.76    3.33
  -6   7   8  141.72    9.40
  -6  -7  -8  158.58    9.41
  -6  -7  -7    0.75    0.87
  -6   7   7    1.91    1.19
  -6   7   6  268.18   15.32
  -6  -7  -6  270.91   14.82
  -6   7   5   22.14    3.57
  -6  -7  -5   24.42    3.39
  -6   7   4  374.56   19.93
  -6  -7  -4  355.77   18.79
  -6   7   3  101.04    8.52
  -6  -7  -3  101.21    7.69
  -6   7   2  297.94   17.74
  -6  -7  -2  316.84   16.77
  -6  -7  -1   70.07    6.11
  -6  -7   0  276.95   15.08
  -6   7  -1   61.12    6.60
  -6  -7   1   58.26    5.39
  -6   7  -2  314.30   17.92
  -6  -7   2  293.86   15.73
  -6   7  -3  102.26    8.45
  -6  -7   3   89.59    6.66
  -6   7  -4  347.23   18.85
  -6  -7   4  316.79   16.11
  -6   7  -5   19.46    3.42
  -6   7  -6  283.82   16.16
  -6   7  -7    1.86    1.19
  -6   7  -8  153.48    9.79
  -6   7  -9   28.27    3.26
  -6   8   0   68.38    5.13
  -6   8  -1  145.64    8.53
   7   0   0    1.30    4.56
   7   0  -1   12.49    7.99
   7   0   1   16.87    8.53
   7   0  -2   42.31   13.10
   7   0   2   43.88   12.50
   7   0  -3  232.48   32.38
   7   0  -4  115.51   23.23
   7   0   4   84.19   16.45
   7   0  -5  954.71   74.96
   7   0   5  740.74   55.14
   7   0  -6    2.13    6.24
   7   0   6    0.54    4.44
   7   0   7 1118.21   68.25
  -7   0   7  950.73   51.90
   7   0  -8   18.72   10.49
   7   0   8   23.13    8.69
  -7   0   8    8.84    3.55
   7   0  -9  579.64   50.60
  -7   0   9  615.71   36.12
   7   0  10  116.88   17.28
  -7   0  10   86.84   10.72
   7   0 -10  130.02   10.93
   7   0  11  202.21   23.19
  -7   0  11  182.02   16.42
   7   0  12  119.31   16.52
   7   0 -12  145.26   11.23
   7   0  13  131.58   16.96
  -7   0  13  129.89   12.78
   7   0  14   18.55    6.07
  -7   0 -14   15.00    4.13
   7   0 -14   20.47    3.86
  -7   0  14   14.93    3.98
  -7   0 -15  197.34   14.99
   7   0 -15  222.77   13.55
   7   0 -16    3.46    1.66
  -7   0 -16    5.13    2.07
  -7   0  16    2.49    1.91
  -7   0 -17  170.55   10.49
  -7   0  17  134.64   10.77
  -7   1  17   35.86    5.02
  -7   1  16  318.12   19.75
  -7  -1 -15   10.28    2.87
  -7   1  15    7.46    3.06
  -7  -1 -14  354.35   21.54
  -7   1  14  311.23   21.53
  -7   1  13   31.27    5.91
   7  -1  12  194.21   20.98
  -7   1  12  189.25   16.23
   7  -1  11   75.67   13.16
  -7   1  11   80.08   10.10
   7  -1  10  165.19   20.19
  -7   1  10  146.39   14.49
   7  -1   9   52.87   11.72
  -7   1   9   57.60    8.73
   7  -1   8  236.28   26.00
  -7   1   8  232.61   19.16
   7  -1   7   66.39   13.81
   7   1  -7   88.37   21.18
  -7   1   7   84.83   10.70
   7   1  -6  320.15   39.78
   7  -1   6  261.19   28.67
  -7   1   6  250.58   20.33
   7   1  -5   87.67   19.59
   7  -1   5   68.99   14.61
  -7   1   5   69.78    9.72
  -7   1   4   43.22    7.48
   7   1  -4   36.20   12.80
   7  -1   4   50.88   12.74
   7   1  -3   63.45   15.55
   7  -1   3   65.93   14.91
   7  -1   2   67.28   15.65
   7   1  -2   73.40   16.46
   7   1  -1   41.21   12.34
   7  -1   0   92.12   18.81
   7   1   0   78.13   16.42
   7  -1  -1   59.97   16.27
   7   1   1   38.02   12.06
   7  -1  -2   96.42   21.29
   7   1   2   79.02   16.44
   7  -1  -3   84.76   20.38
   7   1   3   62.34   14.48
   7  -1  -4   60.26   18.49
   7   1   4   46.08   12.30
   7  -1  -5   89.66   23.18
   7  -1  -6  300.98   42.00
   7   1   6  218.73   26.20
   7   1   7   68.81   14.01
   7  -1  -7   65.70   18.25
   7  -1  -8  236.06   32.70
   7   1   8  253.79   27.61
   7  -1  -9   65.75   16.15
   7   1   9   46.87   11.61
   7  -1  -9   66.87    8.15
   7  -1 -10  115.31   19.97
   7   1  10  126.52   18.39
  -7  -1  10  103.94   11.13
   7   1  11   71.59   13.37
  -7  -1  11   54.65    7.74
   7   1  12  164.19   20.07
   7  -1 -12  192.71   14.03
  -7  -1  12  136.97   12.73
   7   1  13   36.52    9.19
   7  -1 -13   37.00    5.51
  -7  -1  13   27.30    5.05
  -7   1 -14  297.67   20.21
   7   1  14  279.99   24.73
   7  -1 -14  326.14   18.69
   7   1  15   10.96    4.75
  -7   1 -15   15.53    3.91
   7  -1 -15   16.37    3.42
  -7  -1  15    8.58    2.79
  -7   1 -16  332.37   18.50
  -7  -1  16  253.04   16.43
  -7   1 -17   51.18    5.41
  -7   2  17  381.13   20.56
  -7   2  16    5.81    2.45
  -7   2  15  477.65   26.85
  -7   2  14   17.09    4.20
  -7   2  13  227.43   17.23
  -7   2  12   27.39    5.76
  -7   2  11   64.53    8.96
  -7  -2 -10    6.08    2.18
   7  -2  10    4.88    4.61
  -7   2  10    4.08    2.93
   7  -2   9   55.95   11.95
  -7   2   9   49.40    8.09
  -7  -2  -9   46.07    5.72
   7  -2   8   21.35    7.95
  -7  -2  -8   20.79    3.69
  -7   2   8   17.05    4.95
   7  -2   7   11.61    6.82
  -7  -2  -7   15.03    3.12
  -7   2   7   17.16    5.09
   7  -2   6   46.04   11.98
  -7   2   6   54.57    8.69
  -7  -2  -6   49.73    5.68
  -7   2   5   51.37    8.42
   7  -2   5   52.12   13.01
   7  -2   4   20.29    8.61
   7   2  -4   15.40    8.29
  -7   2   4   16.33    4.80
   7  -2   3  124.14   21.44
   7   2  -3  107.42   19.16
  -7   2   3  127.20   13.30
   7  -2   2   12.34    8.02
   7   2  -2    9.67    6.95
  -7   2   2    9.49    3.67
  -7   2   1   28.21    5.92
   7  -2   1   44.14   13.53
   7   2  -1   32.06   10.23
   7  -2   0    0.79    5.76
   7   2   0    1.16    4.06
   7   2   1   39.85   11.43
   7  -2  -2   12.13    9.90
   7   2   2   13.28    7.35
   7  -2  -3  148.80   28.68
   7   2   3  118.60   19.01
   7  -2  -4   29.52   13.81
   7   2   4   19.31    8.17
   7  -2  -5   47.24   15.56
   7   2   5   29.02    9.91
   7  -2  -6   60.24   17.29
   7   2   6   46.55   11.82
   7  -2  -7   14.56    9.13
   7  -2  -8   18.15    9.48
   7  -2  -9   88.71   18.37
   7   2   9   72.52   13.92
   7  -2 -10    6.81    5.96
   7   2  10    3.69    4.56
   7  -2 -11   86.06   16.16
   7   2  11   82.44   14.34
   7  -2 -12   23.13    8.11
   7   2  12   27.56    8.44
   7   2  13  222.92   22.45
   7   2  14   11.45    5.33
   7   2  15  413.69   29.60
  -7   2 -16    3.03    1.63
  -7   2 -17  437.87   21.62
  -7   3  16  225.14   13.82
  -7   3  15   42.50    5.52
  -7   3  14  229.71   15.81
  -7   3  13   29.52    5.31
  -7   3  12  214.97   16.36
  -7   3  11   48.84    7.27
  -7  -3 -11   47.08    5.62
  -7   3  10  228.26   17.49
  -7  -3 -10  197.81   13.70
  -7   3   9   68.57    9.12
  -7  -3  -9   57.82    6.52
   7  -3   8  338.90   33.26
  -7   3   8  350.36   23.59
  -7  -3  -8  311.89   18.66
   7  -3   7   33.70   10.55
  -7  -3  -7   23.45    3.95
  -7   3   7   24.20    5.55
   7  -3   6  346.73   34.83
  -7   3   6  316.00   22.63
  -7  -3  -6  297.94   17.78
   7  -3   5   14.86    8.48
  -7  -3  -5   18.34    3.38
  -7   3   5   23.95    5.57
   7  -3   4  160.14   24.19
  -7   3   4  149.31   14.67
  -7  -3  -4  148.73   10.77
  -7   3   3   56.96    8.65
   7  -3   3   66.27   16.59
  -7   3   2   33.55    6.41
   7  -3   2   34.01   13.01
   7   3  -2   24.02    8.68
  -7   3   1   28.15    5.92
   7  -3   1   35.37   13.32
   7   3  -1   16.57    7.56
   7  -3   0   10.54    8.68
   7   3   0   10.33    6.56
  -7   3   0    7.02    3.08
  -7   3  -1   37.41    6.71
   7  -3  -1   52.03   16.10
   7   3   1   37.72   10.55
   7  -3  -2   19.07   10.22
   7   3   2   13.59    6.71
  -7   3  -2   19.56    4.83
  -7   3  -3   53.99    7.76
   7   3   3   47.38   11.68
   7  -3  -4  130.00   23.20
   7   3   4  115.72   18.01
   7  -3  -5   23.61   10.60
   7   3   5   21.93    8.25
   7  -3  -6  286.55   34.10
   7   3   6  273.50   28.07
   7  -3  -7   26.91   10.83
   7   3   7   26.63    8.64
   7  -3  -8  409.32   39.64
   7   3   8  336.64   31.36
   7  -3  -9   89.69   17.08
   7  -3 -10  314.01   32.30
   7  -3 -11   83.32   15.07
   7   3  11   56.14   11.28
  -7   3 -12  235.75   16.10
   7   3  12  210.19   21.85
  -7   3 -13   24.95    4.48
   7   3  13   26.78    7.59
  -7   3 -14  255.63   15.39
   7   3  14  218.61   20.62
  -7   3 -15   40.87    4.68
   7   3  15   32.49    6.90
  -7   3 -16  267.45   14.33
  -7   4  13  121.55    9.78
  -7   4  12   54.03    6.51
  -7  -4 -12   47.60    5.17
  -7   4  11  214.84   14.77
  -7  -4 -11  182.09   12.30
  -7   4  10   47.40    6.64
  -7  -4 -10   48.99    5.57
  -7   4   9  469.19   25.87
  -7  -4  -9  394.87   22.12
  -7  -4  -8   16.10    3.20
  -7   4   8   19.60    4.57
  -7   4   7  690.47   34.60
  -7  -4  -7  556.14   29.60
   7  -4   6   60.14   11.54
  -7   4   6   67.06    8.69
  -7  -4  -6   59.43    6.37
   7  -4   5  421.96   35.78
  -7  -4  -5  450.28   24.47
   7  -4   4   85.79   15.30
  -7   4   4  117.55   11.74
  -7  -4  -4  103.28    8.71
   7  -4   3  155.57   21.22
  -7   4   3  193.12   15.50
  -7  -4  -3  157.96   11.31
  -7   4   2   37.97    6.56
   7  -4   2   36.27   10.45
  -7  -4  -2   33.66    4.40
   7  -4   1   62.76   14.02
  -7   4   1   88.85   10.17
   7  -4   0    9.07    6.40
   7   4   0    5.33    4.54
  -7   4   0   12.58    4.03
   7  -4  -1   80.89   15.87
  -7   4  -1   94.99   10.60
   7   4   1   70.32   12.83
  -7   4  -2   42.48    6.80
   7  -4  -2   41.68   11.77
   7   4   2   45.11   10.34
  -7   4  -3  170.97   14.26
   7  -4  -3  157.28   22.72
   7   4   3  131.35   18.14
  -7   4  -4  110.40   11.04
   7  -4  -4  102.75   18.29
   7   4   4  100.05   15.48
  -7   4  -5  454.25   26.00
   7   4   5  383.63   33.38
  -7   4  -6   55.05    6.90
   7  -4  -6   67.96   14.60
   7   4   6   49.54   10.94
   7  -4  -7  731.26   49.61
   7   4   7  499.89   39.18
   7  -4  -8   25.25    9.00
   7   4   8   15.47    6.49
  -7   4  -9  442.97   23.48
   7   4   9  355.78   31.22
   7  -4 -10   77.45   13.88
  -7   4 -10   59.70    6.29
   7   4  10   41.76    9.34
  -7   4 -11  218.36   13.64
  -7   4 -12   49.99    5.23
  -7   4 -13  119.48    8.12
   7   4  13   97.81   12.78
  -7   4 -14   24.63    2.94
   7   4  14   21.19    5.56
  -7   5  12  120.13    8.60
  -7  -5 -11   36.85    4.02
  -7  -5 -10   72.56    6.17
  -7   5   9   22.64    4.03
  -7  -5  -9   21.39    3.23
  -7   5   8   54.52    6.48
  -7  -5  -8   44.76    4.94
  -7   5   7   77.14    8.07
  -7  -5  -7   67.26    6.37
  -7   5   6   53.37    6.67
  -7  -5  -6   42.67    4.96
  -7   5   5  139.35   11.56
  -7  -5  -5  121.36    9.22
  -7  -5  -4    4.32    1.60
   7  -5   4    3.88    3.13
  -7   5   4    9.33    3.03
   7  -5   3   49.69    9.21
  -7   5   3   69.41    8.04
  -7  -5  -3   53.18    5.52
  -7   5   2   32.88    5.64
   7  -5   2   24.51    6.96
  -7  -5  -2   31.57    4.02
  -7  -5  -1    2.59    1.33
   7  -5   1    1.44    2.75
  -7   5   1    3.44    2.08
   7  -5   0   97.17   14.78
  -7   5   0  163.80   12.96
   7  -5  -1    3.53    3.88
  -7   5  -1    5.01    2.51
  -7   5  -2   42.45    6.26
   7  -5  -2   33.74    8.95
   7   5   2   31.72    7.26
  -7   5  -3   71.17    7.96
   7  -5  -3   54.24   11.19
   7   5   3   45.84    9.04
   7  -5  -4    4.92    4.06
   7   5   4    3.70    3.61
  -7   5  -4    6.61    2.45
  -7   5  -5  127.82   10.48
   7  -5  -5  119.55   16.73
   7   5   5   94.12   13.10
  -7   5  -6   38.73    5.26
   7  -5  -6   37.15    9.35
   7   5   6   29.53    7.44
  -7   5  -7   51.10    5.73
   7   5   7   44.64    8.63
   7   5   8   40.50    8.08
   7   5   9   15.69    5.18
   7   5  10   69.89   10.09
   7   5  11   32.37    6.50
   7   5  12   84.28    9.98
  -7   6   9   39.35    4.09
  -7  -6  -9   31.35    3.19
  -7  -6  -8    0.93    0.76
  -7  -6  -7    1.89    0.94
  -7   6   6   22.99    3.62
  -7  -6  -6   18.95    2.70
  -7   6   5   49.65    5.61
  -7  -6  -5   48.42    4.53
  -7   6   4   35.80    4.70
  -7  -6  -4   26.59    3.32
  -7   6   3   31.87    4.50
  -7  -6  -3   22.24    2.97
  -7   6   2   12.45    2.86
  -7  -6  -2    9.04    1.86
  -7  -6  -1    6.73    1.60
   7  -6   1    5.68    2.84
  -7   6   1    6.09    2.13
   7  -6   0    1.57    2.04
  -7   6   0    0.12    1.06
   7  -6  -1    5.77    3.29
  -7   6  -1    8.28    2.44
   7  -6  -2    2.02    2.63
  -7   6  -2    6.08    2.13
  -7   6  -3   19.27    3.45
  -7   6  -4   26.70    3.99
  -7   6  -5   29.12    3.93
  -7   6  -6   17.23    2.80
   7   6   6    8.13    3.00
   7   6   7    1.62    1.93
  -7   6  -7    4.66    1.42
   7   6   8    0.46    1.55
  -7   7   3   39.06    3.81
  -7   7   2   42.07    4.02
  -7   7   1   16.06    2.41
  -7   7   0    1.47    0.91
  -7   7  -1   14.50    2.26
  -7   7  -2   32.79    3.41
   8   0   0  128.54   22.55
   8   0  -1  795.27   62.67
   8   0   1  773.60   59.84
   8   0  -2   26.13   11.79
   8   0   2   16.88    8.66
   8   0  -3  743.90   63.30
   8   0  -4   97.09   21.61
   8   0  -5  642.11   57.30
   8   0   5  453.52   41.23
   8   0  -6  167.11   25.49
   8   0   6  138.42   20.19
   8   0  -7  299.15   32.16
   8   0   7  290.10   29.44
   8   0   8   72.87   13.65
   8   0  -8   52.33   11.75
   8   0   9  192.60   22.01
   8   0  10   69.47   12.36
   8   0  11   80.47   12.75
   8   0  12  190.15   19.14
  -8   0 -13   51.70    6.09
  -8   0 -14  174.74   11.48
  -8  -1 -13   71.78    6.33
  -8   1  13   50.13    5.35
  -8   1  12  105.61    8.65
  -8   1  11   16.05    3.33
   8  -1  11   16.45    6.25
   8  -1  10  163.44   18.95
  -8   1  10  116.31   10.12
   8  -1   9   17.89    7.31
  -8   1   9   17.76    3.76
   8  -1   8  243.52   26.12
   8  -1   7   93.65   16.27
   8   1  -6  378.98   38.62
   8  -1   6  401.32   36.61
   8   1  -5  324.95   37.89
   8  -1   5  288.16   31.53
   8   1  -4  509.30   48.42
   8  -1   4  467.35   42.49
   8   1  -3  287.43   34.05
   8  -1   3  269.93   32.01
   8   1  -2  511.43   46.51
   8   1  -1   36.79   11.93
   8  -1   0  434.80   44.26
   8   1   0  372.76   37.98
   8  -1  -1   59.55   17.11
   8   1   1   45.23   12.69
   8  -1  -2  595.51   55.63
   8   1   2  482.40   43.31
   8  -1  -3  348.58   42.68
   8   1   3  254.13   29.30
   8  -1  -4  555.91   53.85
   8   1   4  407.82   37.81
   8  -1  -5  347.85   39.77
   8  -1  -6  368.26   38.99
   8  -1  -7  127.46   20.23
   8   1   7  108.88   17.18
   8  -1  -8  246.31   27.12
   8   1   8  233.01   25.33
   8  -1  -9   32.31    8.87
   8   1   9   39.76    9.62
   8   1  10  162.16   19.15
   8   1  11   21.68    6.72
   8   1  12  152.29   16.72
  -8   1 -13   67.68    7.03
   8   1  13   51.24    9.06
  -8   1 -14  103.47    8.20
  -8   2  13  103.91    7.85
  -8   2  12    1.44    1.34
  -8   2  11  140.61   10.71
  -8   2  10   20.38    3.83
   8  -2   9  215.48   23.56
  -8   2   9  187.63   13.78
   8  -2   8    2.90    4.14
  -8   2   8    3.19    1.98
   8  -2   7  307.49   31.05
  -8   2   7  277.57   18.31
   8  -2   6  144.21   21.49
  -8   2   6  133.92   11.56
   8  -2   5  310.71   32.84
  -8   2   5  270.97   18.13
   8   2  -4  488.37   42.93
   8  -2   4  551.94   46.90
   8  -2   3  356.67   37.55
   8   2  -3  255.94   29.74
   8  -2   2  483.88   45.93
   8   2  -2  403.92   38.21
   8  -2   1  395.70   42.21
   8   2  -1  285.25   30.95
   8   2   0  348.88   33.81
   8   2   1  300.80   30.87
   8  -2  -2  503.82   48.60
   8   2   2  381.18   35.76
   8  -2  -3  358.05   39.12
   8   2   3  266.90   28.69
   8  -2  -4  515.12   47.27
   8   2   4  450.24   38.40
   8  -2  -5  279.37   32.32
   8   2   5  257.33   27.25
   8  -2  -6  156.10   22.85
   8   2   6  130.94   18.44
   8  -2  -7  260.15   28.86
   8  -2  -8    2.45    4.32
   8  -2  -9  196.35   21.71
   8   2   9  162.38   19.42
   8  -2 -10   36.15    8.45
   8   2  10   27.83    7.84
   8   2  11  153.22   17.15
   8   2  12    2.89    3.20
  -8   2 -12    5.07    2.09
  -8   2 -13  104.25    8.33
   8   2  13   91.82   11.41
  -8   3  12   77.06    6.49
  -8   3  11   26.67    3.88
  -8   3  10  113.11    9.30
  -8   3   9   25.27    4.23
  -8   3   8  228.73   15.19
   8  -3   7   86.83   13.73
  -8   3   7   91.35    8.67
   8  -3   6  298.49   28.82
  -8   3   6  315.76   19.44
   8  -3   5  162.41   21.84
  -8   3   5  164.81   12.72
   8  -3   4  446.51   38.71
  -8   3   4  417.11   24.02
   8  -3   3  123.51   19.88
  -8   3   3  118.97   10.49
   8  -3   2  430.06   39.48
  -8   3   2  442.09   24.99
   8  -3   1   28.75   10.39
   8   3  -1   12.69    6.16
   8  -3   0  398.68   37.66
   8   3   0  350.99   31.22
   8  -3  -1   11.26    7.53
   8   3   1   12.74    6.10
   8   3   2  430.10   34.91
   8   3   3   87.09   14.26
   8  -3  -4  411.89   37.18
   8   3   4  363.28   31.45
   8  -3  -5  138.30   20.13
   8   3   5  120.20   16.59
   8  -3  -6  306.68   29.54
   8   3   6  251.04   24.75
   8  -3  -7   60.44   12.40
   8   3   7   52.14   10.78
   8  -3  -8  245.32   23.96
   8   3   8  175.03   19.52
   8  -3  -9   12.91    5.54
   8   3   9   10.47    5.33
   8  -3 -10  134.58   15.35
  -8   3 -10  112.47    8.97
  -8   3 -11   18.56    3.10
   8   3  11   21.89    6.06
  -8   3 -12   65.56    5.50
   8   3  12   50.20    8.38
  -8   4  10   92.04    7.13
  -8   4   9  126.73    9.10
  -8   4   8   83.69    7.33
  -8   4   7  265.08   15.86
  -8   4   6   89.50    8.05
   8  -4   5  287.61   23.51
  -8   4   5  349.07   19.41
  -8   4   4   39.85    5.33
   8  -4   4   26.67    7.01
   8  -4   3  339.70   28.47
  -8   4   3  425.41   22.69
   8  -4   2    3.26    3.67
  -8   4   2    2.62    1.68
  -8   4   1  509.62   26.13
   8  -4   1  443.77   35.08
  -8   4   0   29.01    4.35
   8  -4   0   32.13    8.44
   8  -4  -1  415.59   33.34
   8   4   1  375.60   28.37
   8  -4  -2    2.82    3.57
   8   4   2    7.26    4.12
   8  -4  -3  421.46   32.37
   8   4   3  323.85   26.44
   8   4   4   25.26    6.56
   8   4   5  240.29   21.54
   8  -4  -6   94.34   13.80
   8   4   6   74.23   11.02
  -8   4  -7  196.16   11.32
   8   4   7  168.78   17.40
   8  -4  -8  101.41   13.12
  -8   4  -8   80.26    6.02
   8   4   8   75.23   10.54
   8   4   9   93.19   11.44
   8   4  10   75.54    9.76
  -8   5   7   63.75    5.43
  -8   5   6  243.91   13.63
  -8   5   5  118.27    8.46
  -8   5   4  235.68   13.82
  -8   5   3  146.65    9.98
   8  -5   2  180.52   15.67
  -8   5   2  231.25   13.15
  -8   5   1  118.21    8.56
   8  -5   1  106.26   11.68
  -8   5   0  198.84   12.07
   8  -5   0  197.81   17.01
  -8   5  -1  107.46    7.80
   8  -5  -1  117.64   12.78
   8  -5  -2  227.94   19.24
   8  -5  -3  154.31   15.35
   8  -5  -4  214.91   18.59
   8  -5  -5  139.55   14.29
   9   0   0   -0.61    4.45
   9   0  -1    1.26    5.04
   9   0   1   -1.14    4.55
   9   0  -2   20.05    9.05
   9   0   2   15.84    7.94
   9   0  -3    5.52    5.31
   9   0   3   -0.50    4.98
   9   0  -4    6.83    5.09
   9   0  -5   25.55    7.33
   9   0   5   29.58    9.03
   9   0  -6    1.65    2.51
   9   0   6    1.67    3.58
   9   0   7   21.86    7.14
   9   0   8    3.86    3.80
   9   0   9    8.62    4.68
   9  -1   8   19.48    6.84
   9  -1   7   21.68    7.53
   9  -1   6   18.08    7.30
   9  -1   5   22.12    8.10
   9   1  -4   58.52   10.66
   9  -1   4   91.33   16.08
   9   1  -3   26.98    8.60
   9  -1   3   39.20   11.43
   9   1  -2   64.70   13.81
   9  -1   1   28.03   10.50
   9   1  -1   13.11    7.54
   9  -1   0   27.10   10.35
   9   1   0   20.93    8.26
   9  -1  -1   27.91    9.59
   9   1   1   17.66    7.56
   9   1   2   59.08   12.45
   9  -1  -2   56.04   12.85
   9  -1  -3   35.51    9.99
   9   1   3   25.98    8.59
   9  -1  -4   52.61   11.15
   9   1   4   51.59   11.25
   9  -1  -5   23.22    7.15
   9   1   5   21.60    7.60
   9  -1  -6   12.37    5.04
   9  -1  -7   19.42    5.24
   9   1   7   28.27    7.64
   9   1   8   25.20    6.78
   9   1   9   58.77    9.61
   9  -2   7  119.91   13.47
   9  -2   6   24.59    6.86
   9  -2   5  176.28   19.47
   9  -2   4   52.07   10.74
   9  -2   3  147.87   19.04
   9  -2   2   41.94   10.15
   9   2  -2   36.55    9.01
   9  -2   1   38.85    9.92
   9   2  -1   26.02    8.00
   9   2   0    7.51    5.10
   9  -2  -1   39.50    9.96
   9   2   1   39.89    9.51
   9  -2  -2   37.11    9.50
   9   2   2   31.56    8.34
   9  -2  -3  159.36   18.68
   9   2   3  135.06   16.97
   9  -2  -4   50.58   10.12
   9   2   4   47.04    9.78
   9  -2  -5  161.23   17.08
   9   2   5  131.67   16.05
   9  -2  -6   28.46    6.66
   9   2   6   32.39    7.62
   9  -2  -7  104.99   11.92
   9   2   7  111.87   13.52
   9   2   9  133.07   13.70
   9  -3   4   13.84    4.49
   9  -3   3   13.48    4.66
   9  -3   2   47.53    8.61
   9  -3   1    6.28    3.92
   9  -3   0   86.74   12.19
   9  -3  -1   11.89    4.92
   9   3   1    7.30    3.70
   9   3   2   45.79    8.14
   9  -3  -3   16.71    5.35
   9   3   3   11.62    4.45
   9  -3  -4   19.53    5.65
   9   3   4   16.00    5.10
   9  -3  -5    9.09    3.97
   9   3   5    8.49    3.88
   9  -3  -6    7.95    3.50
   9   3   6    6.30    3.31
   0   0   0    0.00    0.00


TITL 19-2-18-1 in P2(1)2(1)2(1)
REM P2(1)2(1)2(1) (#19 in standard setting)
CELL 1.54184   7.917790   8.136294  20.557443  90.0000  90.0000  90.0000
ZERR    6.00   0.000111   0.000100   0.000281   0.0000   0.0000   0.0000
LATT -1
SYMM -x+1/2,-y, z+1/2
SYMM -x, y+1/2,-z+1/2
SYMM  x+1/2,-y+1/2,-z
SFAC C H N O
UNIT 66.00 60.00 6.00 6.00
TREF
HKLF 4
END
_computing_structure_solution     'SHELXT 2018/2 (Sheldrick, 2018)'
;
_shelx_hkl_checksum                87894
_olex2_submission_special_instructions  'No special instructions were received'
_oxdiff_exptl_absorpt_empirical_details
;
Empirical correction (ABSPACK) includes:
- Absorption correction using spherical harmonics
- Frame scaling
;
_oxdiff_exptl_absorpt_empirical_full_max  5.605
_oxdiff_exptl_absorpt_empirical_full_min  0.385
