# Supplementary material for: Temperature-Responsive Photoluminescence and Elastic Properties of 1D Lead Halide Perovskites R- and S-(Methylbenzylamine)PbBr3
Source: Molecules. 2022 Jan 23;27(3):728. doi: 10.3390/molecules27030728 (PMC8839927; doi:10.3390/molecules27030728)
Supplement: Supplementary file 1 [file molecules-27-00728-s001.zip › molecules-1538383-supplementary/SMBAPbBr3_100.cif]

data_SMBAPbBr3_100
_audit_creation_date               2022-01-06
_audit_creation_method
;
Olex2 1.2
(compiled 2018.05.29 svn.r3508 for OlexSys, GUI svn.r5506)
;
_shelx_SHELXL_version_number       '2014/7'
_audit_contact_author_address      ?
_audit_contact_author_email        ?
_audit_contact_author_name         ''
_audit_contact_author_phone        ?
_publ_contact_author_id_orcid      ?
_publ_section_references
;
Dolomanov, O.V., Bourhis, L.J., Gildea, R.J, Howard, J.A.K. & Puschmann, H.
 (2009), J. Appl. Cryst. 42, 339-341.

Sheldrick, G.M. (2015). Acta Cryst. A71, 3-8.

Sheldrick, G.M. (2015). Acta Cryst. C71, 3-8.
;
_chemical_name_common              ?
_chemical_name_systematic          ?
_chemical_formula_moiety           'Br3 Pb, C8 H12 N'
_chemical_formula_sum              'C8 H12 Br3 N Pb'
_chemical_formula_weight           569.11
_chemical_absolute_configuration   ad
_chemical_melting_point            ?
_chemical_oxdiff_formula           C8H12Br3NPb
loop_
  _atom_type_symbol
  _atom_type_description
  _atom_type_scat_dispersion_real
  _atom_type_scat_dispersion_imag
  _atom_type_scat_source
 'C' 'C' 0.0033 0.0016 'International Tables Vol C Tables 4.2.6.8 and 6.1.1.4'
 'H' 'H' 0.0000 0.0000 'International Tables Vol C Tables 4.2.6.8 and 6.1.1.4'
 'Br' 'Br' -0.2901 2.4595
 'International Tables Vol C Tables 4.2.6.8 and 6.1.1.4'
 'N' 'N' 0.0061 0.0033 'International Tables Vol C Tables 4.2.6.8 and 6.1.1.4'
 'Pb' 'Pb' -3.3944 10.1111
 'International Tables Vol C Tables 4.2.6.8 and 6.1.1.4'

_shelx_space_group_comment
;
The symmetry employed for this shelxl refinement is uniquely defined
by the following loop, which should always be used as a source of
symmetry information in preference to the above space-group names.
They are only intended as comments.
;
_space_group_crystal_system        'orthorhombic'
_space_group_IT_number             19
_space_group_name_H-M_alt          'P 21 21 21'
_space_group_name_Hall             'P 2ac 2ab'
loop_
  _space_group_symop_operation_xyz
 'x, y, z'
 '-x+1/2, -y, z+1/2'
 '-x, y+1/2, -z+1/2'
 'x+1/2, -y+1/2, -z'

_cell_length_a                     7.8835(3)
_cell_length_b                     8.0680(3)
_cell_length_c                     20.1237(8)
_cell_angle_alpha                  90
_cell_angle_beta                   90
_cell_angle_gamma                  90
_cell_volume                       1279.95(9)
_cell_formula_units_Z              4
_cell_measurement_reflns_used      4161
_cell_measurement_temperature      100.00(10)
_cell_measurement_theta_max        30.4720
_cell_measurement_theta_min        3.9540
_shelx_estimated_absorpt_T_max     ?
_shelx_estimated_absorpt_T_min     ?
_exptl_absorpt_coefficient_mu      22.507
_exptl_absorpt_correction_T_max    0.02690
_exptl_absorpt_correction_T_min    0.01205
_exptl_absorpt_correction_type     sphere
_exptl_absorpt_process_details
;
CrysAlisPro 1.171.41.112a (Rigaku Oxford Diffraction, 2021)
Spherical absorption correction
using equivalent radius and absorption coefficient.
Empirical absorption correction using spherical harmonics,
implemented in SCALE3 ABSPACK scaling algorithm.
;
_exptl_absorpt_special_details     ?
_exptl_crystal_colour              ?
_exptl_crystal_density_diffrn      2.953
_exptl_crystal_density_meas        ?
_exptl_crystal_density_method      ?
_exptl_crystal_description         sphere
_exptl_crystal_F_000               1016
_exptl_crystal_size_max            ?
_exptl_crystal_size_mid            ?
_exptl_crystal_size_min            ?
_exptl_crystal_size_rad            0.178
_exptl_transmission_factor_max     ?
_exptl_transmission_factor_min     ?
_diffrn_reflns_av_R_equivalents    0.0524
_diffrn_reflns_av_unetI/netI       0.0491
_diffrn_reflns_Laue_measured_fraction_full  0.981
_diffrn_reflns_Laue_measured_fraction_max  0.981
_diffrn_reflns_limit_h_max         9
_diffrn_reflns_limit_h_min         -9
_diffrn_reflns_limit_k_max         9
_diffrn_reflns_limit_k_min         -9
_diffrn_reflns_limit_l_max         23
_diffrn_reflns_limit_l_min         -23
_diffrn_reflns_number              5033
_diffrn_reflns_point_group_measured_fraction_full  0.986
_diffrn_reflns_point_group_measured_fraction_max  0.986
_diffrn_reflns_theta_full          25.022
_diffrn_reflns_theta_max           25.022
_diffrn_reflns_theta_min           3.613
_diffrn_ambient_environment        N~2~
_diffrn_ambient_temperature        100.00(10)
_diffrn_detector                   'Hybrid Pixel Array Detector'
_diffrn_detector_area_resol_mean   10.0000
_diffrn_measured_fraction_theta_full  0.981
_diffrn_measured_fraction_theta_max  0.981
_diffrn_measurement_details
;
List of Runs (angles in degrees, time in seconds):

  # Type    Start    End  Width  t~exp~   \w     \q     \k     \f   Frames
--------------------------------------------------------------------------
  1  \w    -31.00  12.00   0.50    2.00    --    1.10  77.00 -90.00   86
  2  \w      5.00  36.00   0.50    2.00    --    1.10  77.00-150.00   62
  3  \w      5.00  47.00   0.50    2.00    --    1.10  77.00 150.00   84
  4  \w    -30.00   1.00   0.50    2.00    --    1.10  77.00  30.00   62
;
_diffrn_measurement_device         'four-circle diffractometer'
_diffrn_measurement_device_type    'XtaLAB AFC12 (RINC): Kappa single'
_diffrn_measurement_method         '\w scans'
_diffrn_orient_matrix_type        
 'CrysAlisPro convention (1999,Acta A55,543-557)'
_diffrn_orient_matrix_UB_11        0.0788730000
_diffrn_orient_matrix_UB_12        0.0112160000
_diffrn_orient_matrix_UB_13        -0.0163664000
_diffrn_orient_matrix_UB_21        0.0433087000
_diffrn_orient_matrix_UB_22        -0.0200401000
_diffrn_orient_matrix_UB_23        0.0298407000
_diffrn_orient_matrix_UB_31        0.0001372000
_diffrn_orient_matrix_UB_32        -0.0848335000
_diffrn_orient_matrix_UB_33        -0.0091976000
_diffrn_radiation_monochromator    mirror
_diffrn_radiation_probe            x-ray
_diffrn_radiation_type             MoK\a
_diffrn_radiation_wavelength       0.71073
_diffrn_source                     'Rotating-anode X-ray tube (dual wavelength)'
_diffrn_source_type                'Rigaku (Mo) X-ray DW Source'
_reflns_Friedel_coverage           0.705
_reflns_Friedel_fraction_full      0.994
_reflns_Friedel_fraction_max       0.994
_reflns_number_gt                  2060
_reflns_number_total               2166
_reflns_odcompleteness_completeness  98.31
_reflns_odcompleteness_iscentric   1
_reflns_odcompleteness_theta       24.97
_reflns_special_details
;
 Reflections were merged by SHELXL according to the crystal
 class for the calculation of statistics and refinement.
 
 _reflns_Friedel_fraction is defined as the number of unique
 Friedel pairs measured divided by the number that would be
 possible theoretically, ignoring centric projections and
 systematic absences.
;
_reflns_threshold_expression       'I > 2\s(I)'
_computing_cell_refinement         'CrysAlisPro 1.171.41.112a (Rigaku OD, 2021)'
_computing_data_collection         'CrysAlisPro 1.171.41.112a (Rigaku OD, 2021)'
_computing_data_reduction          'CrysAlisPro 1.171.41.112a (Rigaku OD, 2021)'
_computing_molecular_graphics      'Olex2 (Dolomanov et al., 2009)'
_computing_publication_material    'Olex2 (Dolomanov et al., 2009)'
_computing_structure_refinement    'ShelXL (Sheldrick, 2015)'
_computing_structure_solution      'ShelXT (Sheldrick, 2015)'
_refine_diff_density_max           3.067
_refine_diff_density_min           -1.589
_refine_diff_density_rms           0.322
_refine_ls_abs_structure_details
;
 Refined as an inversion twin.
;
_refine_ls_abs_structure_Flack     0.01(2)
_refine_ls_extinction_coef         .
_refine_ls_extinction_method       none
_refine_ls_goodness_of_fit_ref     1.041
_refine_ls_hydrogen_treatment      constr
_refine_ls_matrix_type             full
_refine_ls_number_parameters       121
_refine_ls_number_reflns           2166
_refine_ls_number_restraints       0
_refine_ls_R_factor_all            0.0467
_refine_ls_R_factor_gt             0.0449
_refine_ls_restrained_S_all        1.041
_refine_ls_shift/su_max            0.001
_refine_ls_shift/su_mean           0.000
_refine_ls_structure_factor_coef   Fsqd
_refine_ls_weighting_details      
 'w=1/[\s^2^(Fo^2^)+(0.0800P)^2^] where P=(Fo^2^+2Fc^2^)/3'
_refine_ls_weighting_scheme        calc
_refine_ls_wR_factor_gt            0.1061
_refine_ls_wR_factor_ref           0.1071
_refine_special_details
;
 Refined as a 2-component inversion twin.
;
_olex2_refinement_description
;
1. Twinned data refinement
 Scales: 0.99(2)
 0.01(2)
2. Fixed Uiso
 At 1.2 times of:
  All C(H) groups, All N(H,H,H) groups
 At 1.5 times of:
  All C(H,H,H) groups
3.a Ternary CH refined with riding coordinates:
 C3(H3)
3.b Aromatic/amide H refined with riding coordinates:
 C6(H6), C8(H8), C2(H2), C5(H5), C7(H7)
3.c Idealised Me refined as rotating group:
 N1(H1A,H1B,H1C), C0AA(H0AA,H0AB,H0AC)
;
_atom_sites_solution_hydrogens     geom
_atom_sites_solution_primary       dual
_atom_sites_solution_secondary     ?
loop_
  _atom_site_label
  _atom_site_type_symbol
  _atom_site_fract_x
  _atom_site_fract_y
  _atom_site_fract_z
  _atom_site_U_iso_or_equiv
  _atom_site_adp_type
  _atom_site_occupancy
  _atom_site_site_symmetry_order
  _atom_site_calc_flag
  _atom_site_refinement_flags_posn
  _atom_site_refinement_flags_adp
  _atom_site_refinement_flags_occupancy
  _atom_site_disorder_assembly
  _atom_site_disorder_group
 Pb1 Pb 0.28028(7) 0.74299(7) 0.48530(3) 0.0211(2) Uani 1 1 d . . . . .
 Br1 Br 0.4834(2) 0.49095(18) 0.54846(8) 0.0214(4) Uani 1 1 d . . . . .
 Br3 Br 0.1182(2) 0.79308(17) 0.61065(8) 0.0222(4) Uani 1 1 d . . . . .
 Br2 Br 0.0019(2) 0.48108(18) 0.47010(8) 0.0225(4) Uani 1 1 d . . . . .
 N1 N 0.3464(17) 0.7795(15) 0.0879(6) 0.020(3) Uani 1 1 d . . . . .
 H1A H 0.4017 0.7571 0.0493 0.025 Uiso 1 1 calc GR . . . .
 H1B H 0.3425 0.8911 0.0943 0.025 Uiso 1 1 calc GR . . . .
 H1C H 0.2389 0.7388 0.0857 0.025 Uiso 1 1 calc GR . . . .
 C0AA C 0.613(2) 0.777(2) 0.1514(9) 0.035(4) Uani 1 1 d . . . . .
 H0AA H 0.6784 0.7552 0.1108 0.052 Uiso 1 1 calc GR . . . .
 H0AB H 0.6724 0.7287 0.1896 0.052 Uiso 1 1 calc GR . . . .
 H0AC H 0.6013 0.8966 0.1577 0.052 Uiso 1 1 calc GR . . . .
 C4 C 0.329(2) 0.7089(19) 0.2064(7) 0.021(3) Uani 1 1 d . . . . .
 C6 C 0.114(2) 0.583(2) 0.2769(9) 0.029(4) Uani 1 1 d . . . . .
 H6 H 0.0453 0.4912 0.2884 0.035 Uiso 1 1 calc R . . . .
 C8 C 0.109(2) 0.727(2) 0.3138(8) 0.029(4) Uani 1 1 d . . . . .
 H8 H 0.0332 0.7338 0.3503 0.035 Uiso 1 1 calc R . . . .
 C2 C 0.224(2) 0.5750(18) 0.2222(9) 0.026(4) Uani 1 1 d . . . . .
 H2 H 0.2264 0.4777 0.1956 0.031 Uiso 1 1 calc R . . . .
 C5 C 0.210(2) 0.860(2) 0.2994(8) 0.026(4) Uani 1 1 d . . . . .
 H5 H 0.2038 0.9571 0.3259 0.032 Uiso 1 1 calc R . . . .
 C3 C 0.439(2) 0.6991(19) 0.1451(8) 0.026(4) Uani 1 1 d . . . . .
 H3 H 0.4551 0.5793 0.1340 0.031 Uiso 1 1 calc R . . . .
 C7 C 0.323(2) 0.8529(18) 0.2450(8) 0.023(3) Uani 1 1 d . . . . .
 H7 H 0.3941 0.9445 0.2348 0.028 Uiso 1 1 calc R . . . .

loop_
  _atom_site_aniso_label
  _atom_site_aniso_U_11
  _atom_site_aniso_U_22
  _atom_site_aniso_U_33
  _atom_site_aniso_U_23
  _atom_site_aniso_U_13
  _atom_site_aniso_U_12
 Pb1 0.0188(4) 0.0269(3) 0.0176(4) 0.0002(3) -0.0002(2) 0.0002(2)
 Br1 0.0201(8) 0.0272(7) 0.0170(7) 0.0002(6) -0.0003(7) 0.0002(6)
 Br3 0.0217(8) 0.0279(7) 0.0169(7) 0.0011(6) 0.0007(6) -0.0002(6)
 Br2 0.0205(9) 0.0258(7) 0.0213(8) -0.0007(6) -0.0039(7) 0.0011(6)
 N1 0.021(6) 0.029(6) 0.012(6) -0.003(5) 0.000(5) -0.001(6)
 C0AA 0.024(9) 0.052(11) 0.029(8) 0.002(9) 0.004(7) 0.001(9)
 C4 0.020(8) 0.030(8) 0.014(7) 0.000(6) 0.005(6) 0.003(6)
 C6 0.027(9) 0.037(8) 0.023(8) 0.006(7) 0.005(8) -0.001(8)
 C8 0.026(8) 0.043(9) 0.018(8) 0.005(8) 0.000(7) 0.002(9)
 C2 0.030(9) 0.023(7) 0.025(8) 0.003(7) -0.004(8) 0.000(7)
 C5 0.028(10) 0.031(8) 0.020(8) 0.001(7) 0.008(7) 0.000(8)
 C3 0.028(9) 0.027(8) 0.023(8) 0.006(7) 0.003(7) 0.006(7)
 C7 0.029(9) 0.020(6) 0.020(8) -0.002(6) 0.003(7) 0.001(6)

_geom_special_details
;
 All esds (except the esd in the dihedral angle between two l.s. planes)
 are estimated using the full covariance matrix.  The cell esds are taken
 into account individually in the estimation of esds in distances, angles
 and torsion angles; correlations between esds in cell parameters are only
 used when they are defined by crystal symmetry.  An approximate (isotropic)
 treatment of cell esds is used for estimating esds involving l.s. planes.
;
loop_
  _geom_bond_atom_site_label_1
  _geom_bond_atom_site_label_2
  _geom_bond_distance
  _geom_bond_site_symmetry_2
  _geom_bond_publ_flag
 Pb1 Br1 2.8835(16) . ?
 Pb1 Br3 2.8565(16) . ?
 Pb1 Br2 2.9690(16) 4_566 ?
 Pb1 Br2 3.0617(16) . ?
 Br2 Pb1 2.9690(16) 4_466 ?
 N1 H1A 0.9100 . ?
 N1 H1B 0.9100 . ?
 N1 H1C 0.9100 . ?
 N1 C3 1.51(2) . ?
 C0AA H0AA 0.9800 . ?
 C0AA H0AB 0.9800 . ?
 C0AA H0AC 0.9800 . ?
 C0AA C3 1.51(2) . ?
 C4 C2 1.40(2) . ?
 C4 C3 1.51(2) . ?
 C4 C7 1.40(2) . ?
 C6 H6 0.9500 . ?
 C6 C8 1.38(2) . ?
 C6 C2 1.40(2) . ?
 C8 H8 0.9500 . ?
 C8 C5 1.37(2) . ?
 C2 H2 0.9500 . ?
 C5 H5 0.9500 . ?
 C5 C7 1.41(2) . ?
 C3 H3 1.0000 . ?
 C7 H7 0.9500 . ?

loop_
  _geom_angle_atom_site_label_1
  _geom_angle_atom_site_label_2
  _geom_angle_atom_site_label_3
  _geom_angle
  _geom_angle_site_symmetry_1
  _geom_angle_site_symmetry_3
  _geom_angle_publ_flag
 Br1 Pb1 Br2 87.44(4) . . ?
 Br1 Pb1 Br2 93.94(4) . 4_566 ?
 Br3 Pb1 Br1 87.64(5) . . ?
 Br3 Pb1 Br2 83.70(4) . 4_566 ?
 Br3 Pb1 Br2 82.26(4) . . ?
 Br2 Pb1 Br2 165.82(4) 4_566 . ?
 Pb1 Br2 Pb1 82.77(4) 4_466 . ?
 H1A N1 H1B 109.5 . . ?
 H1A N1 H1C 109.5 . . ?
 H1B N1 H1C 109.5 . . ?
 C3 N1 H1A 109.5 . . ?
 C3 N1 H1B 109.5 . . ?
 C3 N1 H1C 109.5 . . ?
 H0AA C0AA H0AB 109.5 . . ?
 H0AA C0AA H0AC 109.5 . . ?
 H0AB C0AA H0AC 109.5 . . ?
 C3 C0AA H0AA 109.5 . . ?
 C3 C0AA H0AB 109.5 . . ?
 C3 C0AA H0AC 109.5 . . ?
 C2 C4 C3 119.1(14) . . ?
 C2 C4 C7 119.9(15) . . ?
 C7 C4 C3 120.9(14) . . ?
 C8 C6 H6 120.6 . . ?
 C8 C6 C2 118.9(16) . . ?
 C2 C6 H6 120.6 . . ?
 C6 C8 H8 119.0 . . ?
 C5 C8 C6 121.9(16) . . ?
 C5 C8 H8 119.0 . . ?
 C4 C2 C6 120.4(15) . . ?
 C4 C2 H2 119.8 . . ?
 C6 C2 H2 119.8 . . ?
 C8 C5 H5 120.0 . . ?
 C8 C5 C7 120.0(15) . . ?
 C7 C5 H5 120.0 . . ?
 N1 C3 C0AA 109.0(14) . . ?
 N1 C3 C4 108.6(13) . . ?
 N1 C3 H3 107.8 . . ?
 C0AA C3 C4 115.7(15) . . ?
 C0AA C3 H3 107.8 . . ?
 C4 C3 H3 107.8 . . ?
 C4 C7 C5 118.9(15) . . ?
 C4 C7 H7 120.6 . . ?
 C5 C7 H7 120.6 . . ?

loop_
  _geom_torsion_atom_site_label_1
  _geom_torsion_atom_site_label_2
  _geom_torsion_atom_site_label_3
  _geom_torsion_atom_site_label_4
  _geom_torsion
  _geom_torsion_site_symmetry_1
  _geom_torsion_site_symmetry_2
  _geom_torsion_site_symmetry_3
  _geom_torsion_site_symmetry_4
  _geom_torsion_publ_flag
 C6 C8 C5 C7 0(3) . . . . ?
 C8 C6 C2 C4 2(2) . . . . ?
 C8 C5 C7 C4 0(2) . . . . ?
 C2 C4 C3 N1 94.4(17) . . . . ?
 C2 C4 C3 C0AA -142.8(16) . . . . ?
 C2 C4 C7 C5 0(2) . . . . ?
 C2 C6 C8 C5 -1(3) . . . . ?
 C3 C4 C2 C6 -177.3(15) . . . . ?
 C3 C4 C7 C5 176.1(15) . . . . ?
 C7 C4 C2 C6 -1(2) . . . . ?
 C7 C4 C3 N1 -82.0(19) . . . . ?
 C7 C4 C3 C0AA 41(2) . . . . ?

_shelx_res_file
;
    11.res created by SHELXL-2014/7

TITL 11_a.res in P2(1)2(1)2(1)
REM Old TITL 11 in P2(1)2(1)2(1)
REM SHELXT solution in P2(1)2(1)2(1): R1 0.075, Rweak 0.018, Alpha 0.010
REM <I/s> 0.727 for 15 systematic absences, Orientation as input
REM Flack x = 0.026 ( 0.025 ) from 814 Parsons' quotients
REM Formula found by SHELXT: C7 N4 Br3 Pb
CELL 0.71073 7.8835 8.068 20.1237 90 90 90
ZERR 4 0.0003 0.0003 0.0008 0 0 0
LATT -1
SYMM 0.5-X,-Y,0.5+Z
SYMM -X,0.5+Y,0.5-Z
SYMM 0.5+X,0.5-Y,-Z
SFAC C H Br N Pb
UNIT 32 48 12 4 4

L.S. 20 0 0
PLAN  7
TEMP -173.15(10)
CONF
BOND
list 4
MORE -1
BOND $H
fmap 2 53
acta
TWIN -1 0 0 0 -1 0 0 0 -1 2
OMIT 6 3 2
OMIT 6 3 0
OMIT -8 2 1
OMIT -9 1 2
OMIT 8 2 5
OMIT 6 3 1
OMIT -8 1 2
OMIT 5 4 13
OMIT -8 2 2
OMIT -8 2 3
OMIT 8 2 4
OMIT 1 0 5
OMIT 1 3 15
OMIT 8 0 0
OMIT 9 2 3
OMIT 1 0 6
OMIT 0 2 1
OMIT 1 0 4
OMIT 9 1 4
OMIT -9 2 3
OMIT 1 0 3
OMIT -8 2 4
OMIT 0 4 11
OMIT -6 3 3
OMIT -3 3 12
OMIT -4 4 13
OMIT 5 4 14
REM <olex2.extras>
REM <HklSrc "%.\\11.hkl">
REM </olex2.extras>

WGHT    0.080000
BASF   0.00790
FVAR       0.24763
PB1   5    0.280276    0.742991    0.485297    11.00000    0.01885    0.02689 =
         0.01763    0.00015   -0.00021    0.00019
BR1   3    0.483391    0.490954    0.548457    11.00000    0.02007    0.02718 =
         0.01696    0.00021   -0.00034    0.00019
BR3   3    0.118203    0.793076    0.610651    11.00000    0.02170    0.02785 =
         0.01692    0.00115    0.00069   -0.00023
BR2   3    0.001920    0.481078    0.470100    11.00000    0.02046    0.02582 =
         0.02128   -0.00065   -0.00390    0.00113
N1    4    0.346358    0.779522    0.087937    11.00000    0.02051    0.02900 =
         0.01193   -0.00283    0.00012   -0.00107
AFIX 137
H1A   2    0.401732    0.757143    0.049287    11.00000   -1.20000
H1B   2    0.342509    0.891113    0.094341    11.00000   -1.20000
H1C   2    0.238873    0.738767    0.085732    11.00000   -1.20000
AFIX   0
C0AA  1    0.613146    0.776725    0.151369    11.00000    0.02389    0.05232 =
         0.02876    0.00167    0.00443    0.00146
AFIX 137
H0AA  2    0.678413    0.755208    0.110830    11.00000   -1.50000
H0AB  2    0.672380    0.728673    0.189605    11.00000   -1.50000
H0AC  2    0.601321    0.896599    0.157721    11.00000   -1.50000
AFIX   0
C4    1    0.328504    0.708912    0.206378    11.00000    0.02044    0.02966 =
         0.01423   -0.00034    0.00527    0.00303
C6    1    0.114495    0.583231    0.276897    11.00000    0.02704    0.03684 =
         0.02348    0.00609    0.00471   -0.00087
AFIX  43
H6    2    0.045256    0.491245    0.288421    11.00000   -1.20000
AFIX   0
C8    1    0.109134    0.727001    0.313795    11.00000    0.02645    0.04288 =
         0.01836    0.00476   -0.00015    0.00233
AFIX  43
H8    2    0.033157    0.733838    0.350336    11.00000   -1.20000
AFIX   0
C2    1    0.223619    0.575009    0.222178    11.00000    0.03043    0.02285 =
         0.02471    0.00265   -0.00429   -0.00033
AFIX  43
H2    2    0.226424    0.477748    0.195592    11.00000   -1.20000
AFIX   0
C5    1    0.209802    0.859907    0.299384    11.00000    0.02771    0.03118 =
         0.02034    0.00138    0.00806   -0.00025
AFIX  43
H5    2    0.203798    0.957113    0.325922    11.00000   -1.20000
AFIX   0
C3    1    0.439248    0.699086    0.145121    11.00000    0.02770    0.02747 =
         0.02269    0.00559    0.00302    0.00566
AFIX  13
H3    2    0.455133    0.579287    0.133996    11.00000   -1.20000
AFIX   0
C7    1    0.323014    0.852871    0.244951    11.00000    0.02918    0.02025 =
         0.01969   -0.00183    0.00338    0.00105
AFIX  43
H7    2    0.394149    0.944462    0.234772    11.00000   -1.20000
AFIX   0
HKLF 4

REM  11_a.res in P2(1)2(1)2(1)
REM R1 =  0.0449 for    2060 Fo > 4sig(Fo)  and  0.0467 for all    2166 data
REM    121 parameters refined using      0 restraints

END

WGHT      0.0800      0.0000

REM Highest difference peak  3.067,  deepest hole -1.589,  1-sigma level  0.322
Q1    1   0.4019  0.7398  0.5149  11.00000  0.05    3.07
Q2    1   0.1620  0.7415  0.5170  11.00000  0.05    2.46
Q3    1   0.3901  0.7402  0.4590  11.00000  0.05    2.37
Q4    1   0.1714  0.7400  0.4557  11.00000  0.05    2.26
Q5    1   0.2785  0.8552  0.4861  11.00000  0.05    2.17
Q6    1   0.2798  0.6305  0.4810  11.00000  0.05    1.75
Q7    1   0.0086  0.8013  0.5766  11.00000  0.05    1.65
;
_shelx_res_checksum                4552
_shelx_hkl_file
;
   0   0   5    1.78    2.93
   0   0   6 2372.17   46.33
   0   0   7    4.97    3.92
   0   0   8 2262.33   45.28
   0   0   9    2.79    4.33
   0   0  10  718.42   19.76
   0   0  11    4.10    4.83
   0   0  12  382.92   14.29
   0   0  13    2.17    5.22
   0   0  14  606.79   18.30
   0   0  15    7.78    5.34
   0   0  16  119.85    8.65
   0   0  17    2.71    5.56
   0   1  -4    2.94    3.20
   0   1   4   12.65    2.29
   0   1  -5 1884.24   39.22
   0  -1   5 1857.57   38.88
   0   1  -6   88.91    6.96
   0  -1   6   84.83    6.67
   0   1  -7 2934.48   57.45
   0  -1   7 2696.50   55.60
   0  -1   8   34.31    6.12
   0   1  -8   31.12    6.33
   0   1  -9 3924.79   77.53
   0   1   9 4028.18   72.74
   0   1  10  659.27   19.02
   0   1 -10  631.11   22.26
   0  -1  10  590.87   19.30
   0  -1  11 1441.68   35.13
   0   1  11 1560.40   33.47
   0   1 -11 1511.46   39.68
   0   1 -12  960.88   30.31
   0   1  12  969.21   23.33
   0  -1  12  972.40   26.51
   0   1  13   26.67    5.38
   0   1  14  784.01   19.93
   0   1  15    8.03    4.73
   0   1  16  188.11    9.17
   0  -1 -17  338.37   12.79
   0   1  17  283.18   11.26
   0  -1 -18  111.24    8.02
   0   1  18   89.78    6.82
   0   1  19   29.67    5.43
   0  -1 -19   16.97    6.07
   0  -1 -20    6.56    6.18
   0  -1 -21  343.11   12.49
   0  -1 -22  136.21    8.42
   0  -1 -23  649.39   17.13
   0   1  23  666.22   27.83
   0   2   0 3600.42   65.33
   0  -2   0 3574.24   66.56
   0  -2   1  162.48    6.66
   0   2   1  159.34    7.61
   0   2   1  170.20    8.28
   0   2   2  474.63   14.77
   0  -2  -2  462.96   14.29
   0   2   3  136.90    8.58
   0  -2  -3  135.27    8.40
   0  -2  -4   22.35    6.76
   0   2   4   42.67    7.25
   0   2  -5   35.86    6.00
   0  -2  -5   28.05    8.20
   0   2   5   36.82    3.89
   0   2  -6 1822.97   39.83
   0   2   6 1659.60   32.89
   0  -2  -7  116.01   17.39
   0   2   7  108.21    5.72
   0   2  -7  144.74   10.45
   0   2  -8 4954.51   92.76
   0  -2  -8 4374.22  110.20
   0   2  -9    0.84    5.72
   0   2 -10 5575.35  107.24
   0  -2 -11  147.72    8.22
   0   2 -11  164.44   12.28
   0  -2 -12 1874.80   39.36
   0   2 -12 1925.15   46.38
   0   2  13   14.14    4.79
   0   2 -13    6.10    7.58
   0  -2 -13    5.55    4.78
   0  -2 -14  380.83   13.34
   0   2 -14  421.99   20.33
   0   2  14  391.33   13.30
   0  -2 -15   16.02    5.34
   0   2 -15   11.91    9.06
   0   2  15   13.71    4.52
   0   2  16  267.32   10.02
   0   2 -16  287.77   17.47
   0  -2 -16  275.38   11.10
   0   2  17   38.96    4.97
   0  -2 -17   39.60    6.01
   0   2  18   44.48    5.06
   0  -2 -18   44.76    6.19
   0   2  19  105.28    6.40
   0  -2 -19  107.50    7.13
   0   2  20   27.80    4.49
   0   2  21   57.59   12.24
   0   2  21   42.70    4.67
   0   2  22  737.53   29.62
   0   2  23   38.71   11.85
   0   3   0    4.64    3.52
   0  -3   0    5.86    4.56
   0   3   1 7411.69  129.24
   0  -3   1 7110.11  128.13
   0   3   2  750.05   21.82
   0  -3   2  797.59   19.56
   0   3   2  819.14   23.02
   0  -3  -3 4040.74   82.14
   0   3   3 4393.06   83.74
   0   3   4  448.54   17.70
   0  -3  -4  456.51   16.91
   0   3   5 1892.15   47.91
   0  -3  -5 1830.84   45.44
   0   3  -6  124.50   10.58
   0  -3  -6  104.69   11.27
   0   3   6  122.82   12.11
   0   3   6  130.53    7.02
   0   3  -7 2361.84   51.84
   0   3   7 2253.32   43.43
   0  -3  -8  107.28   13.87
   0   3   8  117.93    6.60
   0   3  -8  139.40   11.85
   0   3   9 1534.55   32.19
   0  -3  -9 1490.91   52.60
   0  -3 -10   14.09   12.90
   0   3 -10   17.31    7.97
   0   3 -11  437.25   18.97
   0  -3 -11  374.80   28.69
   0   3 -12   17.79    8.98
   0  -3 -12   21.85   15.15
   0  -3 -13   18.02   15.51
   0  -3 -14  232.42   23.43
   0  -3 -15   20.26   13.67
   0  -3 -16  428.42   28.29
   0   3  16  542.91   14.78
   0   3  17   60.08    5.56
   0   3  17   75.29   13.29
   0  -3 -17   59.80   14.62
   0   3  18    2.95    3.62
   0  -3 -18    4.34   11.21
   0   3  18    0.56    9.72
   0   3 -19    8.20   10.68
   0  -3 -19   14.90   11.45
   0   3  19    9.63   10.52
   0   3  19    7.57    3.64
   0   3  20  168.92    6.73
   0  -3 -20  146.62   16.58
   0  -3 -21  172.13   16.92
   0   3  21  169.24    6.35
   0   3  21  206.12   17.02
   0  -3 -22  270.32   19.54
   0   3  22  327.41   20.40
   0   4   1  139.82    9.98
   0   4   1  157.72    9.64
   0  -4   1  148.02   10.03
   0   4   2 9316.37  166.32
   0   4   2 9402.46  166.50
   0  -4   3  593.27   17.25
   0   4   3  592.28   20.77
   0   4   3  562.28   20.17
   0  -4   4 3137.46   59.00
   0   4   4 3023.77   65.93
   0  -4  -5   37.15    7.43
   0   4   5   28.69    7.87
   0  -4   5   32.41    4.21
   0   4   5   29.75    8.46
   0  -4  -6 1829.89   45.38
   0   4   6 1823.83   48.36
   0  -4   6 1892.94   36.22
   0  -4  -7   13.03    8.47
   0   4   7    6.85    8.41
   0   4   7    6.01    4.79
   0  -4  -8  566.55   25.42
   0   4   8  627.19   17.15
   0   4   9  122.04    7.29
   0  -4  -9  103.16   14.21
   0  -4 -10   95.96   15.45
   0   4  10  126.98    7.23
   0   4  11  660.05   16.72
   0  -4 -11  644.82   33.73
   0  -4 -12   44.02   13.86
   0  -4 -13  222.49   22.16
   0  -4 -14  126.34   18.82
   0  -4 -15    6.66   13.76
   0   4  16   53.19   11.97
   0   4 -16   50.85   11.36
   0  -4 -16   38.25   15.58
   0  -4 -17    9.93   13.23
   0   4  17    8.50   10.63
   0   4 -17   12.03   10.10
   0  -4 -18   -0.16   12.47
   0   4  18    1.03    3.89
   0   4 -18   -0.58   10.47
   0   4  18   -0.68   10.36
   0   4 -19   96.99   15.42
   0   4  19   87.27   14.03
   0  -4 -19   63.51   15.49
   0   4  19   71.79    5.24
   0   4  20    5.04    3.32
   0  -4 -20    4.98   11.76
   0   4 -20    9.50   11.85
   0   4  20   11.32   10.58
   0   4 -21  124.62   15.22
   0   4  21  118.58   14.12
   0   4  21   93.18    4.51
   0  -4 -21   87.56   15.22
   0   5   0    2.80    6.18
   0   5   1 1059.43   28.37
   0   5   1 1137.87   30.66
   0   5   2  293.63   14.60
   0   5   2  293.30   14.07
   0   5   3 1115.14   31.58
   0  -5   3 1179.87   29.74
   0   5   3 1137.94   31.42
   0   5   4   45.42    8.19
   0  -5   4   37.68    5.82
   0   5   4   39.22    8.62
   0  -5   5  991.15   24.23
   0   5   5  933.10   29.71
   0   5   5  986.10   30.28
   0  -5   6  188.71    8.62
   0   5   6  193.72   13.98
   0   5   6  166.84   14.15
   0  -5   7 1275.04   27.22
   0  -5  -7 1281.56   36.32
   0   5   7 1368.18   38.70
   0   5   7 1301.44   39.54
   0  -5  -8   11.32    9.22
   0  -5   8    7.62    3.49
   0   5   8    7.31    5.58
   0   5   9 1132.67   26.01
   0  -5   9 1042.40   22.59
   0  -5  -9 1047.14   34.79
   0   5  10  562.43   16.31
   0  -5 -10  572.42   26.74
   0   5  11  678.21   18.07
   0  -5 -11  699.06   31.07
   0   5  12 1028.52   24.33
   0  -5 -12 1082.60   41.94
   0   5 -13  288.13   17.13
   0  -5 -13  221.16   21.37
   0  -5 -14  283.10   24.20
   0   5 -14  422.59   20.92
   0   5 -15  101.75   13.30
   0  -5 -15   53.75   15.65
   0  -5 -16   27.72   14.80
   0   5 -16   48.68   12.09
   0   5 -17   85.74   12.81
   0  -5 -17   59.69   16.43
   0   5 -18  136.10   15.25
   0  -5 -18  101.98   18.27
   0   5  19    7.81    9.49
   0  -5 -19   -2.30   13.91
   0   5 -19   15.27   12.17
   0  -5 -20   83.50   16.77
   0   5 -20  123.23   16.00
   0   5  20   97.10   12.91
   0   5  20   93.41    5.39
   0   6   0  224.92   12.77
   0   6   1  243.64   13.49
   0   6   2  206.71   11.86
   0   6   2  191.97   12.91
   0   6   3  134.33   10.25
   0   6   3  130.34   11.64
   0   6   4  512.53   21.20
   0   6   4  541.73   20.79
   0  -6   5   11.44    5.85
   0   6   5   18.23    8.02
   0   6   5   15.70    8.83
   0   6   6  900.65   29.20
   0  -6   6  978.57   24.65
   0   6   6  899.89   30.38
   0   6   7  134.65   14.40
   0   6   7  145.65   12.80
   0  -6   7  155.23    8.89
   0  -6   8 1200.41   26.46
   0   6   8 1153.56   28.08
   0   6   8 1113.95   36.52
   0   6   8 1179.01   36.01
   0  -6  -9   14.36    9.87
   0   6   9    4.45    5.70
   0   6   9    4.82    8.31
   0  -6   9    3.69    4.08
   0   6  10 1301.73   29.82
   0  -6 -10 1229.64   39.16
   0  -6  10 1297.74   27.05
   0   6  10 1249.34   39.18
   0  -6 -11  201.74   17.85
   0   6  11  171.67    9.19
   0   6  11  166.96   14.57
   0  -6  11  181.64    7.35
   0   6 -11  205.71   16.21
   0   6  12  788.62   20.63
   0   6  12  817.79   30.59
   0  -6  12  834.42   18.32
   0  -6 -12  852.57   34.24
   0   6 -13    9.74    9.72
   0   6  13    5.21    4.55
   0  -6  13    7.90    3.18
   0  -6 -13   10.07   11.97
   0   6  13    7.38    9.41
   0  -6  14  386.92   10.16
   0   6  14  366.18   20.79
   0  -6 -14  409.55   25.95
   0  -6 -15   69.42   15.91
   0  -6  15   65.34    4.12
   0   6  15   59.81   11.27
   0   6 -15   80.67   12.79
   0   6 -16   38.68   11.64
   0   6  16   23.57   10.14
   0  -6 -16   23.64   13.53
   0  -6 -17   -7.35   13.51
   0   6  17    1.97    9.26
   0   6 -17    4.34   11.05
   0   6 -18    3.34   11.03
   0  -6 -18   -0.16   13.68
   0   7   0    3.18    7.10
   0   7  -1 1751.23   42.24
   0   7   1 1908.96   44.00
   0   7   2  396.61   17.94
   0   7   3 2015.19   46.09
   0   7   3 1940.81   47.49
   0   7   4  201.75   14.48
   0   7   4  204.39   12.80
   0   7   5 1570.22   42.26
   0   7   5 1625.15   40.78
   0   7   6    6.97    9.42
   0   7   6   11.31    7.97
   0   7   7  545.79   22.27
   0   7   7  542.68   24.44
   0   7   8   14.96    8.42
   0   7   8    8.82    6.16
   0   7   8   10.57   10.45
   0   7   9  120.02   12.09
   0   7  -9  108.30   13.54
   0   7   9  113.06    8.56
   0   7 -10   31.66   11.04
   0   7  10   31.83    9.09
   0   7  10   28.61    6.55
   0   7  11   29.94    6.33
   0   7  11   26.76    9.21
   0   7 -11   30.14   10.93
   0  -7 -12   82.87   13.73
   0   7  12   55.59   11.18
   0   7  12   57.91    7.07
   0   7 -12   66.52   12.24
   0  -7 -13   24.64   11.65
   0   7  13   13.28    5.21
   0   7 -13   12.81   10.24
   0   7  13   11.83    8.78
   0   7  14   37.25    9.98
   0   7  14   33.88    5.59
   0   7 -14   45.57   11.01
   0  -7 -14   55.96   13.92
   0  -7 -15   11.34   13.02
   0   7  15    1.89    8.56
   0   7 -15    0.39   10.32
   0   7  16   71.19   11.30
   0  -7 -16  104.85   17.04
   0   7 -16  111.93   14.50
   0   8   0 1207.33   32.59
   0   8  -1  102.64   10.20
   0   8   1  106.54   10.67
   0   8   2 1552.96   38.71
   0   8  -2 1539.93   42.16
   0   8   3   53.52    9.60
   0   8  -3   57.90   11.05
   0   8  -3   40.73    7.48
   0   8   4 1505.74   40.28
   0   8  -4 1471.57   42.28
   0   8  -5   29.98   10.43
   0   8   5   28.39    9.72
   0   8   5   36.38    7.89
   0   8   6  631.09   22.56
   0   8  -6  646.08   26.21
   0   8   6  627.21   24.95
   0   8   7    6.63    7.41
   0   8   7    0.18   10.42
   0   8   8   37.95   11.34
   0   8   8   51.80    7.52
   0   8   8   52.26    9.10
   0   8   9  154.56    9.93
   0   8   9  166.60   13.18
   0   8 -10    5.29    9.95
   0   8  10    4.32    6.18
   0   8  10   12.02    8.64
   0   8  11  538.91   23.25
   0   8 -11  583.27   25.72
   0   8  11  538.91   17.18
   0   8 -12   10.73   10.37
   0   8  12   14.00    8.80
   0   8  12    9.28    5.71
   0   8 -13  264.24   17.35
   0   8  13  230.42   10.57
   0   8  13  235.71   16.25
   0   9   0   -1.09    8.04
   0   9   0   -0.06    6.81
   0   9   1   29.41    9.13
   0   9  -1   33.96    9.94
   0   9   1   31.77    8.57
   0   9  -1   30.38    7.38
   0   9  -2   34.23    9.98
   0   9  -2   36.51    7.79
   0   9   2   33.29    8.24
   0   9  -3  157.82   13.84
   0   9  -3  127.73   10.02
   0   9   3  164.65   12.89
   0   9   4    4.17    7.86
   0   9  -4    2.94    8.98
   0   9  -4    1.84    5.60
   0   9  -5  459.44   22.18
   0   9   5  457.35   20.39
   0   9   6   10.97    9.08
   0   9  -6   18.47    9.93
   0   9   7  244.27   17.09
   0   9  -7  259.72   17.77
   0   9   8   -2.76   10.19
   0   9   8   12.19    7.71
   0   9   8    6.30    6.21
   1   0  -3   83.21    4.75
  -1   0   4   68.73    5.00
   1   0  -4   63.47    5.17
  -1   0   5 4604.82   84.40
  -1   0   6 3071.95   61.15
  -1   0   7 4744.10   95.64
  -1   0   7 5036.78   93.34
  -1   0   8 3981.26   74.54
  -1   0   8 3849.27   75.94
  -1   0  -9  417.46   13.76
  -1   0   9  417.04   18.05
  -1   0  10 1243.02   33.28
  -1   0 -10 1080.58   26.98
  -1   0  11   35.52    8.03
  -1   0  12 1390.14   34.88
  -1   0  13  306.37   14.76
  -1   0  14 2205.99   48.80
  -1   0  15  161.21   13.86
  -1   0  15  153.72   10.56
  -1   0  16 2660.80   55.20
  -1   0  17  215.52   12.14
  -1   0  18 1449.47   34.82
  -1   0  19  395.10   15.42
  -1   0  20  456.61   16.46
  -1   0  20  568.15   24.09
  -1   0  21  449.89   16.01
  -1   0  21  568.32   24.05
  -1   0  22  553.98   23.40
  -1   0  22  445.48   15.54
  -1   0  23   11.63    9.27
  -1   1  23  611.51   25.01
  -1  -1 -23  655.97   18.42
  -1   1  22   50.25    6.51
  -1  -1 -22   68.76    8.35
  -1   1  22   62.11   11.74
  -1  -1 -21  688.67   19.72
  -1   1  21  658.97   26.59
  -1   1  20  263.87   18.04
  -1   1  20  218.80   10.79
  -1  -1 -20  252.15   12.14
  -1  -1 -19 1117.82   27.67
  -1   1  19 1193.01   36.86
  -1   1  18   53.26    7.36
  -1   1  17 2289.04   47.88
  -1   1  16   61.47    7.54
  -1   1  15 2608.77   54.32
  -1   1  14   53.36    8.33
  -1   1  13 1573.70   38.06
  -1   1  13 1451.50   42.44
  -1   1  12  549.56   23.79
  -1   1  12  597.33   20.55
  -1   1  11 1190.35   36.52
  -1   1  10  475.55   21.24
  -1   1   9 1809.80   45.78
  -1   1   8    5.22    6.62
   1   1  -8    7.45    7.07
   1   1  -7 3136.52   73.27
  -1   1   7 3908.44   73.86
   1   1  -6   79.61    9.40
  -1   1   6   93.95    8.28
  -1  -1  -6   63.21    7.95
  -1  -1  -5 2330.74   55.38
   1   1  -5 2473.39   57.31
  -1  -1  -4  770.50   22.76
  -1  -1  -3  128.54    8.19
  -1  -1   0   18.56    3.77
   1   1   2   87.60    4.65
   1   1   3   75.02    5.65
  -1  -1   5 2610.59   56.08
  -1  -1   6   81.74    5.80
  -1  -1   6   81.32    9.06
  -1   1  -7 3358.16   65.60
  -1  -1   7 3480.40   71.81
  -1   1  -8   21.01    4.75
  -1  -1   8   17.93    7.03
  -1   1  -9 1455.93   33.56
  -1  -1   9 1580.02   38.64
  -1  -1  10  537.03   19.44
  -1   1 -10  478.16   16.06
  -1   1 -11 1147.30   29.93
  -1  -1  11 1301.70   33.80
  -1   1 -12  582.98   19.46
  -1  -1  12  702.72   23.12
  -1   1 -13 1577.14   38.79
  -1  -1  13 1637.10   40.03
  -1  -1  14   40.99    9.04
  -1   1 -14   39.33    8.87
  -1   1 -15 2810.58   61.54
  -1  -1  15 3038.56   62.52
  -1  -1  16   64.50    8.95
  -1  -1  17 2747.90   59.70
  -1  -1  17 3103.25   66.00
  -1  -1  18   45.90    8.12
  -1  -1  19 1339.45   33.57
  -1  -1  20  240.21   13.05
  -1  -1  22   45.53   10.44
  -1  -1  23  737.45   26.40
  -1   2  23   11.18    9.46
  -1  -2 -23    7.90    6.74
  -1   2  23    8.83    4.91
  -1  -2 -22  620.00   18.61
  -1   2  22  580.44   24.60
  -1  -2 -21   51.17    8.36
  -1   2  21   49.17   11.72
  -1   2  21   35.02    5.48
  -1  -2 -20  540.08   18.09
  -1   2  20  490.12   23.40
  -1  -2 -19   37.80    8.25
  -1   2  19   44.92   10.99
  -1   2  19   30.81    6.14
  -1  -2 -18 1310.05   31.78
  -1   2  18 1230.64   38.52
  -1   2  17  185.49   10.56
  -1   2  17  210.97   16.67
  -1   2  16 1771.17   40.76
  -1  -2 -16 2015.83   44.53
  -1  -2 -15   81.65    9.65
  -1   2  15   59.43    7.57
  -1  -2 -14 1688.83   41.36
  -1  -2 -13  148.97   11.57
   1   2 -13  160.62   14.62
   1   2 -12 1079.97   34.81
  -1  -2 -12  944.12   28.79
  -1  -2 -11  792.79   38.33
  -1  -2 -11  912.30   27.86
   1   2 -10 1179.02   35.84
  -1  -2 -10 1083.07   30.97
  -1  -2 -10 1053.02   45.70
  -1  -2  -9 1450.75   54.82
  -1  -2  -9 1436.96   37.39
   1   2  -9 1541.15   41.79
   1   2  -8 2671.81   61.01
  -1  -2  -8 2681.33   58.30
   1   2  -7 1003.90   30.19
  -1   2   7 1042.76   19.64
  -1  -2  -7 1062.54   28.85
   1   2  -6 2042.21   48.35
  -1  -2  -6 2138.26   46.43
  -1  -2  -5 2177.32   46.66
  -1   2   3 3352.23   65.46
  -1   2   2  107.30    5.96
   1   2  -1 1250.22   31.33
  -1   2   1 1474.17   28.38
   1   2   0  142.54    8.08
   1  -2  -1 1378.22   30.67
   1   2   1 1316.80   29.29
  -1  -2   1 1306.17   31.40
   1   2   2  144.97    7.04
   1  -2  -2  141.57    6.02
   1   2   2  160.64    8.10
   1   2   3 3691.42   64.91
   1  -2  -3 3561.87   65.46
   1   2   4  243.18   10.06
   1  -2  -4  252.87   11.72
   1   2   5 2122.20   42.82
   1  -2  -5 2117.86   53.53
  -1  -2   6 2060.40   46.85
   1   2   6 1878.60   39.79
   1  -2  -6 1992.95   55.69
  -1  -2   7  992.36   29.36
  -1  -2   8 2687.16   62.67
  -1   2  -8 3127.38   61.00
  -1   2  -9 1657.89   38.77
  -1  -2   9 1601.63   41.42
  -1  -2  10 1342.42   36.59
  -1   2 -10 1382.61   34.61
  -1  -2  11 1099.42   31.46
  -1   2 -11  996.89   28.57
  -1   2 -12  904.79   26.71
   1   2  12  924.20   17.44
  -1  -2  13  145.27   12.43
   1   2  13  121.96    4.02
  -1   2 -13  128.98   10.74
  -1   2 -14 1630.55   41.13
  -1  -2  14 1748.84   42.95
  -1   2 -15   60.18    8.96
  -1  -2  15   64.09    9.62
  -1   2 -16 1954.64   48.04
  -1  -2  16 1980.53   46.80
  -1   2 -17  270.82   16.86
  -1   2 -18 1262.46   36.98
  -1  -2  18 1492.33   37.75
  -1  -2  23    7.39    8.28
  -1   3  22   55.20    5.66
  -1  -3 -22   64.52   13.51
  -1   3  22   68.66   12.19
  -1  -3 -21  678.60   31.23
  -1   3  21  740.58   18.71
  -1  -3 -20  157.95   17.92
  -1   3  20  185.46    8.99
  -1   3  19  745.99   20.06
  -1   3  19  831.35   29.80
  -1   3  18  120.63   13.75
  -1  -3 -18   85.44   15.87
  -1   3  18  115.76    8.48
  -1   3  17 1608.78   44.31
  -1  -3 -17 1280.11   49.51
  -1   3  16    2.65    9.35
  -1  -3 -16    8.64   13.76
  -1  -3 -15 1593.54   58.44
  -1   3  15 1831.99   49.26
  -1  -3 -14  130.16   19.44
  -1  -3 -13 1281.45   51.23
  -1  -3 -12  159.06   20.89
   1   3 -11  970.42   31.66
  -1  -3 -11  929.05   43.03
   1   3 -10   91.79   11.06
  -1  -3 -10   82.66   16.32
  -1   3   9 1532.53   29.03
  -1  -3  -9 1391.20   49.91
  -1   3   8  174.31    6.60
  -1  -3  -8  147.56   16.73
  -1  -3  -7 1761.95   50.30
  -1  -3  -6  440.79   21.54
  -1   3   5  797.54   24.79
  -1  -3  -5  671.67   25.08
  -1  -3  -4  192.88   12.48
  -1   3   4  187.88   11.63
  -1  -3  -3  188.77   11.70
  -1   3   3  203.92   11.27
  -1   3   3  175.44    9.54
  -1   3   2   43.69    5.37
   1   3  -2   40.18    6.62
   1   3  -2   46.61    3.80
  -1   3   2   48.19    6.45
  -1   3   1  187.43    8.70
   1   3  -1  190.86    8.18
   1   3  -1  168.84   10.56
   1  -3   1  162.02    8.68
   1  -3   0  120.90    8.22
   1   3   0  119.98    8.66
   1   3   1  230.47   11.54
   1   3   1  209.54   10.78
   1  -3  -1  226.27   11.46
   1  -3  -2   28.75    6.39
   1   3   2   40.79    6.73
   1   3   3  189.14   11.70
   1  -3  -3  207.46   12.55
   1  -3  -4  192.16    9.58
   1  -3  -4  224.28   14.16
   1   3   4  203.06    9.96
   1   3   4  205.17   12.44
   1  -3  -5  685.59   21.19
   1   3   5  717.94   19.86
   1   3   5  677.13   24.29
   1   3   6  514.62   22.77
   1   3   6  477.14   15.32
   1  -3  -6  483.60   19.31
   1   3   7 2032.52   42.04
   1  -3  -7 2093.46   52.81
   1  -3  -8  134.19   15.14
   1   3   8  130.55    7.94
  -1   3  -9 2185.79   47.84
   1  -3  -9 1528.65   55.56
  -1   3 -10  120.96   10.92
   1  -3 -10   74.09   16.54
   1  -3 -11  994.64   46.79
  -1   3 -11 1247.92   33.72
  -1   3 -12  194.63   13.73
   1  -3 -12  135.33   20.19
   1  -3 -13 1078.34   48.08
  -1   3 -13 1454.17   37.27
   1  -3 -14  104.97   17.33
   1   3  14  130.46    4.30
   1  -3 -15 1372.71   49.67
   1  -3 -16    6.16   11.38
  -1  -3  17 2070.98   46.20
  -1  -3  18  165.85   11.53
  -1  -3  19  864.89   25.59
   1  -3 -20  207.62   17.73
  -1  -3  20  294.22   14.82
   1  -3 -21  630.03   28.40
  -1   3 -21  774.69   27.38
   1  -3 -22   69.52   12.97
  -1   4  21  138.58    7.81
  -1   4  21  156.11   14.70
  -1  -4 -21  117.80   16.09
  -1   4  20  398.29   13.17
  -1   4  20  442.98   21.98
   1   4 -19  306.81   19.78
  -1   4  19  271.54   18.17
  -1   4  18 1040.98   34.98
   1   4 -18 1192.99   38.39
   1   4 -17  194.73   17.72
  -1   4  17  164.21   15.28
  -1  -4 -17  146.29   19.37
  -1  -4 -16  978.27   43.75
  -1   4  16 1059.05   36.31
  -1  -4 -15  191.57   21.73
   1   4 -15  236.77   18.32
  -1  -4 -14 1125.67   46.62
  -1  -4 -13  197.85   21.32
  -1  -4 -12  809.22   39.16
  -1  -4 -11    4.43   14.09
  -1   4  11   16.37    3.65
  -1   4  10  878.83   19.27
  -1  -4 -10  715.43   34.16
  -1   4   9  331.05   10.41
  -1  -4  -9  257.61   20.41
  -1  -4  -8 1180.55   39.06
  -1  -4  -7 1136.19   36.40
  -1  -4  -6  833.20   28.92
  -1   4   5 1236.18   35.45
  -1  -4  -5 1387.35   36.72
  -1   4   4  537.56   20.05
  -1   4   4  427.91   17.25
   1  -4   3  545.40   17.21
  -1   4   3  591.80   19.33
   1   4  -2   25.75    3.91
   1  -4   2   22.36    5.31
  -1   4   2   21.60    5.79
   1   4  -2   22.89    7.30
   1   4  -1   14.96    4.13
  -1   4   1   12.03    5.67
   1   4  -1   13.59    6.72
   1  -4   1   13.04    5.38
   1   4   0  153.83   10.92
   1   4   0  171.86   10.89
   1  -4   0  169.29   10.25
   1   4   0  178.24    9.69
   1   4   1    8.02    6.08
   1   4   1   11.38    5.75
   1  -4  -1    8.73    6.12
   1   4   1   10.39    6.30
   1  -4  -2    9.82    6.54
   1   4   2   10.51    6.67
   1   4   2   11.79    6.48
   1   4   3  601.59   22.50
   1  -4  -3  646.93   23.28
   1   4   3  617.78   21.98
   1  -4  -4  452.69   20.14
   1   4   4  399.11   18.12
   1  -4  -5 1281.36   32.10
   1   4   5 1359.78   31.89
   1   4   6  810.43   28.18
   1  -4  -6  770.30   23.62
   1   4   6  786.66   21.95
   1  -4  -7 1152.57   32.41
   1   4   7 1118.12   27.73
   1   4   8 1326.67   30.81
   1  -4  -8 1387.70   38.75
   1   4   9  260.94   11.26
   1  -4  -9  300.02   18.89
   1   4  10  781.58   20.86
   1  -4 -10  925.06   35.01
   1  -4 -11   21.29   12.01
   1  -4 -12  696.74   34.70
   1  -4 -13  141.57   18.89
   1  -4 -14 1030.03   48.72
  -1  -4  14 1565.15   30.81
  -1  -4  15  293.23   10.90
   1  -4 -15  193.74   22.48
   1  -4 -16  995.82   44.64
   1   4  16 1065.63   20.71
  -1   4 -17  192.79   15.61
  -1  -4  17  222.34   10.29
  -1   4 -18 1295.12   38.48
   1  -4 -18 1102.36   47.31
  -1  -4  19  384.87   13.90
  -1   4 -19  370.13   20.36
  -1   4 -20  616.10   26.12
  -1  -4  20  602.80   17.67
  -1   4 -21  190.83   17.88
  -1  -4  21  180.78   10.17
   1   4  21  173.41   16.75
   1  -4 -21  153.93   18.35
  -1   5  20   10.03    9.67
   1   5 -20   18.32   12.75
  -1  -5 -20   16.45   12.89
  -1  -5 -19  759.53   37.09
  -1   5  19  869.08   31.83
  -1   5  18   61.53   11.46
  -1  -5 -18   43.53   15.07
   1   5 -18   75.55   15.14
  -1  -5 -17  736.69   37.71
  -1   5  17  802.92   30.83
   1   5 -16    2.79   10.69
  -1  -5 -16    4.69   13.56
   1   5 -15 1047.53   34.71
  -1  -5 -15  814.00   39.66
   1   5 -14  122.43   13.39
  -1  -5 -14   80.62   16.83
  -1  -5 -13  695.04   35.58
   1   5 -13  903.97   31.32
  -1   5  12  142.34    6.89
  -1  -5 -12  118.05   17.70
  -1   5  11  831.28   19.26
  -1  -5 -11  688.10   32.78
  -1  -5 -10  246.02   19.26
  -1   5  10  284.52   10.36
  -1  -5  -9  643.47   28.11
  -1  -5  -8  247.30   17.62
  -1  -5  -7  870.87   30.16
  -1   5   6  492.48   21.56
   1  -5   5  831.27   22.23
  -1   5   5  825.25   27.02
   1  -5   4  641.47   19.30
  -1   5   4  630.36   22.06
   1  -5   3  170.46    9.83
  -1   5   3  168.26   11.51
  -1   5   2  145.53   10.33
   1  -5   2  142.96    9.69
   1   5  -1  204.21    9.51
   1  -5   1  195.52   11.65
   1   5  -1  177.24   12.90
  -1   5   1  219.96   12.17
  -1   5   0    2.51    5.87
   1   5   0    5.51    4.48
   1   5   0    5.22    6.59
   1   5   0    4.19    7.13
   1  -5   0    4.14    5.62
   1  -5  -1  235.74   13.95
   1   5   1  225.25   11.75
   1   5   1  201.01   12.96
   1   5   1  243.34   13.88
   1   5   2  166.67   12.24
   1   5   2  159.84   11.21
   1  -5  -2  176.02   13.15
   1   5   3  164.87   11.82
   1   5   3  190.72   13.02
   1   5   4  754.93   25.62
   1   5   4  724.85   25.62
   1   5   5  839.15   29.27
   1   5   5  845.91   28.37
   1   5   6  554.17   18.40
   1   5   6  532.61   23.69
   1   5   6  557.22   23.51
   1   5   7  760.20   29.41
   1  -5  -7  785.18   24.79
   1   5   7  801.80   29.79
   1   5   7  798.95   22.42
   1   5   8  290.79   19.04
   1   5   8  272.41   12.39
   1  -5  -8  287.63   15.79
   1   5   8  239.68   17.21
   1   5   9  648.80   19.06
   1  -5  -9  677.08   24.85
   1   5  10  257.92   11.33
   1  -5 -10  299.75   18.09
   1  -5 -11  776.74   30.49
   1   5  11  645.80   18.44
  -1   5 -12  187.00   15.06
   1  -5 -12  166.58   17.53
   1  -5 -13  776.71   35.63
  -1   5 -13  967.20   32.01
   1  -5 -14   74.21   16.03
   1   5  14   88.90   13.92
  -1   5 -14  112.33   12.89
  -1   5 -15 1084.36   33.39
   1   5  15  986.45   36.22
  -1   5 -16    6.53    9.41
   1  -5 -16  -10.98   15.76
   1  -5 -17  979.85   44.31
   1   5  17 1117.12   21.00
   1  -5 -18   59.52   16.48
  -1   5 -18   96.30   13.54
   1  -5 -19  963.18   41.30
  -1  -5  19  864.05   17.70
  -1   5 -20   11.26   12.03
  -1  -5  20    5.78    3.06
   1  -5 -20    4.62   14.29
   1   5  20    9.99   10.95
  -1  -6 -18  408.92   28.12
   1   6 -18  596.10   27.32
  -1  -6 -17   22.88   14.25
   1   6 -17   43.52   13.18
  -1  -6 -16  430.52   28.73
   1   6 -16  580.65   25.65
   1   6 -15   41.12   11.52
  -1  -6 -15   27.46   14.42
  -1   6  15   31.99   10.05
  -1  -6 -14  611.58   32.40
  -1   6  14  682.69   26.64
  -1   6  14  608.39   15.44
  -1   6  13   94.86   11.83
  -1  -6 -13   81.88   15.45
  -1   6  13   84.82    6.30
   1   6 -13   97.27   13.39
  -1  -6 -12  657.27   32.19
   1   6 -12  760.64   28.78
  -1   6  12  697.43   17.84
  -1   6  12  693.04   26.86
   1   6 -11  154.72   14.38
  -1   6  11  162.67   14.09
  -1  -6 -11  156.44   16.80
  -1   6  11  158.70    8.49
  -1   6  10  743.67   19.50
  -1   6  10  753.61   27.92
  -1   6   9  397.11   19.56
  -1  -6  -9  389.18   21.23
   1  -6   8  700.39   19.44
  -1   6   8  859.89   28.30
  -1   6   7  610.54   25.16
   1  -6   7  664.60   19.07
   1  -6   6  326.05   12.89
  -1   6   6  313.76   17.68
   1  -6   5  929.19   25.15
  -1   6   5  901.61   29.22
   1  -6   4  217.02   11.59
  -1   6   4  224.28   13.93
  -1   6   3  679.73   22.73
   1  -6   3  687.00   21.81
  -1   6   2  144.08   11.13
   1  -6   2  133.51    9.96
   1   6  -1   29.92    7.67
  -1   6   1   30.81    7.23
   1   6  -1   25.59    8.51
   1  -6   1   37.77    8.11
   1   6   0  330.39   17.04
   1   6   0  342.56   15.93
   1   6   0  335.11   13.44
  -1   6   0  332.13   14.76
   1  -6   0  370.48   17.37
   1   6   1   48.78    8.87
   1   6   1   47.48    9.19
   1   6   1   52.43    7.17
   1  -6  -1   46.50    9.31
   1   6   2  160.58   12.15
   1   6   2  140.37   11.71
   1   6   2  156.46   10.47
   1   6   3  765.61   24.75
   1   6   3  803.94   26.41
   1   6   4  220.69   14.76
   1   6   4  212.51   13.62
   1   6   5 1139.47   33.95
   1   6   5 1054.11   32.82
   1   6   6  360.94   18.40
   1   6   6  372.90   19.56
   1   6   6  362.47   15.05
   1   6   7  726.69   27.35
   1   6   7  776.56   22.70
   1   6   8  840.91   30.89
   1   6   8  870.26   24.34
   1   6   9  367.68   20.41
   1   6   9  415.50   22.20
   1  -6  -9  433.05   19.19
   1   6   9  379.31   14.68
   1  -6 -10  783.18   27.13
   1   6  10  663.08   28.12
   1   6  10  679.12   20.27
  -1   6 -10  826.55   29.09
  -1   6 -11  152.86   14.37
   1   6  11  121.40    8.61
   1  -6 -11  155.48   14.73
   1   6  11  110.76   13.71
   1   6  12  528.12   16.75
  -1   6 -12  719.56   27.03
   1   6  12  516.41   25.70
   1  -6 -12  671.95   27.39
  -1   6 -13   99.97   13.51
   1   6  13   61.44    6.54
   1  -6 -13   87.30   13.58
   1   6  13   56.93   12.18
   1  -6 -14  697.02   31.51
  -1   6 -14  796.90   29.07
   1   6  15   20.12   10.27
  -1   6 -15   38.67   11.90
   1  -6 -15   22.85   13.21
   1   6  16  501.65   12.88
  -1   6 -16  562.21   23.85
   1   6  16  482.95   24.96
   1  -6 -16  480.14   28.49
   1   6  17   48.59   11.73
   1   6  17   44.35    4.05
   1  -6 -17   33.98   15.14
  -1   6 -17   63.13   12.54
   1   6  18  519.28   25.20
   1   6  18  480.41   10.80
   1  -6 -18  464.44   29.95
  -1  -7 -16   79.89   17.35
   1   7 -16   88.83   13.43
  -1   7  16   71.15   11.40
   1  -7  16   66.67    5.50
  -1  -7 -15  477.59   28.78
  -1   7  15  486.67   22.61
   1  -7  15  435.71   13.09
   1   7 -14  125.80   14.33
  -1   7  14  126.54   13.09
   1  -7  14  100.64    6.49
  -1  -7 -14  127.05   16.78
  -1   7  14  102.37    6.78
   1   7 -13  626.73   26.60
  -1  -7 -13  586.56   29.35
  -1   7  13  573.82   24.33
  -1   7  13  556.74   15.59
   1  -7  12   45.00    5.56
  -1   7  12   56.85   10.41
   1   7 -12   51.97   11.58
  -1  -7 -12   57.19   13.96
  -1   7  12   46.54    6.41
  -1   7  11  705.63   26.31
   1   7 -11  661.12   26.89
  -1   7  11  699.41   18.67
   1  -7  10   32.70    5.22
  -1   7  10   46.76    9.99
  -1   7  10   41.72    6.63
   1  -7   9  583.00   17.77
  -1   7   9  656.79   24.62
  -1   7   8   50.58    9.41
   1  -7   8   45.17    6.45
   1  -7   7  303.89   13.03
  -1   7   7  272.38   17.14
   1   7  -7  303.91   18.43
  -1   7   6  227.38   15.68
   1  -7   6  255.99   12.41
  -1   7   6  280.48   15.19
   1   7  -6  278.81   17.74
   1  -7   5  210.38   11.87
  -1   7   5  197.60   13.44
   1   7  -5  214.07   16.05
   1   7  -4  477.71   22.01
  -1   7   4  460.90   19.54
   1  -7   4  490.08   18.37
   1   7  -3  112.21   12.10
   1  -7   3  117.19   10.47
  -1   7   3  111.18   10.83
   1   7  -2  117.60   12.12
   1   7  -2  103.61    9.80
   1  -7   2  119.54   10.51
  -1   7   2  114.96   10.64
   1   7  -1   61.01   10.19
  -1   7   1   62.34    8.80
   1   7  -1   58.19    8.66
   1   7   0   30.04    8.23
   1   7   0   33.99    9.16
  -1   7   0   30.41    7.89
   1   7   1   66.06    9.75
  -1   7  -1   59.69    8.25
   1   7   1   73.37    7.63
   1   7   1   66.80    9.98
   1   7   2   61.50    9.53
   1   7   2   55.90    9.33
   1   7   2   66.38    8.03
   1   7   3  117.77    9.90
   1   7   3  113.50   11.95
   1   7   3  110.62   10.80
   1   7   4  480.99   20.98
   1   7   4  466.23   18.78
   1   7   5  183.58   14.45
   1   7   5  147.67   11.60
   1   7   5  174.98   12.62
   1   7   6  232.59   16.02
   1   7   6  220.66   12.22
   1   7   6  223.67   14.36
   1   7   7  400.04   20.97
   1   7   7  376.63   18.95
   1   7   7  391.49   15.80
   1   7   8   32.06    7.41
   1   7   8   36.13   12.23
  -1   7  -8   36.68   11.37
   1   7   8   41.22    9.52
  -1   7  -9  798.90   29.68
   1   7   9  792.56   30.39
   1   7   9  737.54   21.84
   1   7  10   31.04   10.28
   1   7  10   27.69    7.04
  -1   7 -10   36.24   10.94
   1   7  11  696.33   20.50
   1   7  11  675.99   27.88
  -1   7 -12   30.48   10.82
   1   7  12   31.34    6.42
   1   7  12   29.52   10.18
  -1   7 -13  661.00   26.95
   1   7  13  506.55   15.47
   1   7  13  456.95   15.24
   1   7  13  444.12   22.77
   1  -7 -13  629.55   26.59
   1  -7 -14  123.87   14.95
   1   7  14   99.39    7.02
  -1   7 -14  114.43   14.03
   1  -7 -15  515.53   26.43
  -1   7 -15  512.98   23.81
   1   7  16   80.68    5.80
   1  -7 -16  108.56   16.75
  -1   7 -16   90.83   13.31
   1   7  16   65.30   11.76
  -1   8  13   64.30    6.41
   1  -8  13   56.50    5.95
   1   8 -13   72.34   12.56
  -1   8  13   71.02   10.73
   1   8 -12  517.25   24.24
  -1   8  12  527.38   15.96
   1  -8  12  485.07   15.48
  -1   8  12  515.05   22.14
  -1   8  11   38.47    6.75
   1  -8  11   30.85    6.03
  -1   8  11   47.34    9.86
  -1   8  10  456.49   20.56
   1  -8  10  430.56   15.47
  -1   8  10  457.93   15.41
   1  -8   9   41.16    7.02
  -1   8   9   53.29    9.83
   1  -8   8  167.01   10.70
   1   8  -8  154.51   14.83
  -1   8   7   84.11   12.14
   1   8  -7  106.49   13.27
   1  -8   7  105.81    9.21
   1   8  -6  172.95   15.14
  -1   8   6  141.56   12.70
   1  -8   6  167.93   11.40
  -1   8   5  271.29   16.32
   1   8  -5  323.92   18.80
   1   8  -4  165.07   14.52
  -1   8   4  147.57   12.32
   1   8  -3  376.92   19.64
  -1   8   3  368.82   17.14
  -1   8   2   91.16   10.13
   1   8  -2   93.79   11.79
   1   8  -2   88.05    9.26
  -1   8   1   95.31    9.47
   1   8  -1   96.94   11.47
   1   8  -1   95.70   10.19
   1   8   0   10.23    7.31
   1   8   0    8.86    8.39
  -1   8   0    6.98    6.74
   1   8   1   75.48    9.93
  -1   8  -1   68.95    8.96
   1   8   1   75.51   10.23
   1   8   2   82.42   10.37
  -1   8  -2   67.00    8.19
   1   8   2   88.94   10.71
   1   8   3  346.88   17.51
   1   8   3  295.86   15.64
   1   8   3  343.79   14.69
  -1   8  -3  266.83   13.34
   1   8   4  127.79   10.19
   1   8   4  106.95   10.61
   1   8   4  131.21   12.58
   1   8   5  280.93   14.46
   1   8   5  280.81   16.68
   1   8   6  129.19   10.30
   1   8   6  105.63    9.91
   1   8   6  141.72   14.00
   1   8   6  150.93   12.10
   1   8   7   70.04   12.00
   1   8   7   56.51    8.39
   1   8   7   78.20   10.34
   1   8   7   76.93    8.88
   1   8   8  179.58   16.93
   1   8   8  176.75   12.94
   1   8   8  183.46   11.30
   1   8   9   34.92    8.98
  -1   8  -9   29.76   11.14
   1   8   9   20.63    6.74
   1   8   9   32.63    7.68
   1   8   9   42.40   12.20
   1   8  10  418.41   15.37
   1   8  10  424.01   20.45
  -1   8 -11   29.94   11.03
   1   8  11   24.21    6.24
   1   8  11   29.67    9.56
   1   8  11   27.65    6.89
   1   8  12  408.53   14.60
   1   8  12  423.49   21.13
   1   8  12  433.08   15.13
   1   8  13   62.95   11.12
   1   8  13   59.91    7.31
   1   8  13   60.15    6.48
  -1   8 -13   80.48   13.56
  -1   9   7   72.70   10.92
   1   9  -7   90.66   12.44
  -1   9   6  321.50   17.69
   1   9  -6  384.55   20.19
   1   9  -5   87.55    8.65
   1   9  -5  119.43   13.07
  -1   9   5  102.43   11.18
   1   9  -4  231.81   16.62
  -1   9   4  199.34   13.24
   1   9  -3   80.77    8.96
  -1   9   3   92.66   10.28
   1   9  -3  107.33   12.82
  -1   9   2   49.32    8.60
   1   9  -2   59.45   10.72
   1   9  -2   48.98    8.05
  -1   9   1   77.50    9.19
   1   9  -1   80.19   11.26
   1   9  -1   76.36    9.20
  -1   9   0   41.50    7.90
   1   9   0   42.96    8.17
   1   9   0   41.21    9.65
   1   9   1   91.68   10.16
   1   9   1   83.93   10.89
  -1   9  -1   76.46    8.83
   1   9   2   59.89    9.56
   1   9   2   64.79    9.92
  -1   9  -2   52.18    7.86
   1   9   3  105.99   11.49
   1   9   3   85.13   10.06
  -1   9  -3   79.56    8.14
   1   9   4  192.26   12.67
  -1   9  -4  161.84   10.37
   1   9   5   88.52   11.82
   1   9   5   92.67    9.20
   1   9   5   82.44    8.42
   1   9   5   67.84    9.21
  -1   9  -5   96.75   12.94
  -1   9  -6  422.62   21.67
   1   9   6  412.08   17.44
   1   9   6  411.08   20.26
   1   9   6  403.25   16.22
   1   9   7   68.49    8.67
   1   9   7   81.90    9.75
   1   9   7   55.95    8.01
   1   9   7   73.85   12.37
   2   0   1    7.23    3.43
  -2   0  -1   22.22    3.80
  -2   0   2   34.82    5.11
  -2   0  -2   32.05    5.02
  -2   0   3 2610.54   50.50
  -2   0  -3 2781.51   61.67
   2   0  -4 1687.26   35.76
   2   0  -4 1699.39   35.13
  -2   0   4 1630.27   32.72
   2   0  -5 1936.70   40.40
   2   0  -5 1951.11   39.57
   2   0  -6 1743.26   38.00
   2   0  -6 1667.09   34.46
   2   0  -7  591.42   19.26
  -2   0   7  611.49   17.79
  -2   0   8 3195.97   59.01
   2   0  -8 2712.51   52.76
   2   0  -9  309.49    9.97
  -2   0  -9  338.97    9.97
   2   0 -10 3665.85   69.27
  -2   0 -10 3937.84   69.65
  -2   0  10 4218.74   77.93
  -2   0  10 4387.70   86.57
  -2   0 -11    4.14    3.65
  -2   0  11    5.70    6.61
  -2   0  11    1.27    8.96
  -2   0 -12 2304.85   46.24
  -2   0  12 2424.56   54.05
  -2   0  13  488.59   19.70
  -2   0  13  513.03   22.00
  -2   0 -13  459.98   14.12
  -2   0  14 1268.74   35.31
  -2   0  14 1178.59   34.02
  -2   0  15  123.94   11.30
  -2   0  15  114.92   11.59
  -2   0  16  237.56   13.96
  -2   0  17   64.07    9.75
  -2   0  18    3.31    7.51
  -2   0  19   65.19    8.21
  -2   0  20  106.29   11.83
  -2   0  20  103.54    9.77
  -2   0  21    7.48    7.17
  -2   0  21    7.09    8.67
  -2   0  22  257.32   16.03
  -2   0  22  235.40   12.62
  -2   0  23   29.59    9.56
  -2   0  23   24.90    6.86
  -2   1  23  174.31   14.52
  -2   1  23  145.34    9.58
  -2   1  22  175.31   10.27
  -2   1  22  205.47   14.92
  -2   1  21   59.31    7.84
  -2  -1 -21   91.26    9.15
  -2   1  21   72.49   11.19
  -2   1  20   37.40    9.84
  -2   1  20   38.87    7.70
  -2  -1 -20   56.65    8.49
  -2   1  19   48.07   10.32
  -2   1  19   50.45    8.35
  -2   1  18  269.00   13.80
  -2   1  18  280.30   17.26
  -2   1  17   59.71    9.12
  -2   1  16  226.64   14.21
  -2   1  15  138.18   12.38
  -2   1  14  882.42   27.81
  -2   1  13  189.57   13.75
  -2   1  12  867.81   28.43
  -2   1  11  475.58   19.97
  -2   1  10  391.24   17.31
  -2   1   9  901.23   27.44
  -2   1   8   19.07    6.54
  -2  -1  -8    8.58   11.76
  -2  -1  -7 2759.97   78.15
  -2   1   7 3121.42   62.44
  -2  -1  -6  642.82   32.08
   2   1  -6  655.33   17.04
  -2   1   6  628.31   13.14
   2   1  -5 3119.03   58.01
  -2   1   5 2920.96   54.10
  -2  -1  -5 3097.11   72.81
  -2  -1  -4 2236.04   53.83
   2   1  -4 2508.29   46.83
  -2  -1  -3 3766.71   79.59
   2   1  -3 4298.61   76.70
  -2  -1  -2  621.52   19.05
   2   1  -2  627.16   18.19
  -2  -1  -1 4724.01   81.69
   2   1  -1 4030.39   81.21
  -2  -1   0   29.97    6.41
   2   1   0   12.45    3.66
  -2  -1   1 4791.46   87.88
   2   1   1 4938.89   85.98
   2   1   2  649.94   18.93
   2  -1  -3 4462.47   82.62
   2   1   3 4351.93   85.68
   2  -1  -4 2940.40   58.93
   2   1   4 2874.92   63.20
   2  -1  -5 4006.47   77.75
   2  -1  -6  568.11   19.74
  -2  -1   6  594.62   25.68
  -2  -1   7 2995.43   68.84
   2  -1  -7 2758.45   61.28
  -2  -1   8   11.87    4.13
  -2  -1   8    8.65    9.70
  -2  -1   9  947.82   23.74
  -2  -1   9 1004.10   32.91
  -2  -1  10  356.16   13.40
  -2   1 -10  341.73   13.10
  -2  -1  10  370.99   18.99
  -2   1 -11  474.62   15.74
  -2  -1  11  491.64   16.59
  -2  -1  12  862.19   24.58
  -2   1 -12  824.19   22.92
  -2   1 -13  185.11    9.93
  -2  -1  13  198.45   11.71
  -2  -1  14  831.03   25.44
  -2   1 -14  809.59   22.99
  -2   1 -15  107.02    8.77
  -2  -1  15  112.12   10.13
  -2  -1  15  120.03   11.55
  -2  -1  16  228.75   14.38
  -2  -1  16  211.82   13.16
  -2   1 -16  233.84   12.18
  -2   1 -17   54.83    8.05
  -2  -1  17   59.21    9.73
  -2  -1  17   57.84    9.00
  -2  -1  18  295.76   15.55
  -2  -1  19   49.75    9.84
  -2  -1  20   37.54    8.94
  -2  -1  21   73.69    9.27
  -2  -1  22  168.01   11.42
  -2  -1  22  186.38   13.10
  -2  -1  23  164.02   12.43
  -2  -1  23  144.67   10.88
  -2  -2 -22   50.21   11.39
  -2   2  22   50.69   11.39
  -2  -2 -22   52.78    9.18
  -2   2  22   41.21    6.97
  -2   2  21    8.52    9.63
  -2  -2 -21   16.42    8.47
  -2   2  21   12.40    5.91
  -2  -2 -21   13.11    9.59
  -2   2  20   67.43    8.17
  -2   2  20   63.65   11.23
  -2  -2 -20   75.13   10.05
  -2  -2 -20   46.16   11.61
  -2  -2 -19  175.08   12.81
  -2   2  19  150.87   13.74
  -2   2  19  137.25   10.50
  -2   2  18   51.47    9.02
  -2   2  18   46.02   10.42
  -2  -2 -18   66.40   10.44
  -2   2  17   69.59    9.24
  -2   2  17   60.88   10.91
  -2  -2 -17   85.60   10.79
  -2  -2 -16  144.02   12.81
  -2  -2 -15  126.10   12.22
  -2  -2 -14  107.54   11.82
  -2  -2 -13  494.84   21.68
  -2  -2 -12   48.34    9.95
  -2  -2 -11   54.13   10.31
  -2   2  11   80.26   10.50
  -2  -2 -10   30.88    9.40
  -2   2  10   50.82    9.09
  -2  -2  -9   28.83    9.20
  -2  -2  -8  430.81   20.88
  -2  -2  -7  440.34   21.07
   2   2  -7  441.10   22.01
  -2   2   6 2638.90   54.12
  -2  -2  -6 2180.45   56.35
   2   2  -5 1690.29   30.15
  -2  -2  -5 1493.15   42.39
  -2  -2  -4 6096.86  117.09
  -2  -2  -3 1135.04   32.53
  -2  -2  -3 1285.30   28.33
  -2  -2  -2 9947.49  164.50
   2   2  -2 9482.98  164.10
  -2  -2  -1   44.49    6.24
   2   2  -1   48.14    8.53
  -2  -2   0 9999.00  163.88
   2   2   0 8222.43  164.73
   2   2   1   18.83    6.28
  -2  -2   1   14.66    5.66
  -2  -2   2 8945.92  156.26
   2   2   2 8137.30  150.89
   2   2   3 1043.72   26.36
   2   2   3 1034.31   26.78
   2   2   4 5528.73  104.04
   2   2   4 5281.44  106.13
   2  -2  -5 1824.92   45.61
   2  -2  -6 2425.28   54.36
  -2  -2   7  551.12   23.20
   2  -2  -7  562.95   22.19
  -2  -2   8  485.76   21.47
  -2  -2   9   72.85   11.02
  -2  -2  10  101.64    5.76
  -2  -2  10  112.42   12.47
  -2  -2  11  122.62   13.03
  -2  -2  11  118.40    6.81
  -2   2 -11  112.71    9.80
  -2   2 -12   99.53    9.62
  -2  -2  12  119.12   12.83
  -2  -2  12  107.64    7.10
  -2   2 -13  588.91   20.55
  -2  -2  13  571.09   17.07
  -2  -2  13  635.19   24.54
  -2   2 -14  105.76   10.15
  -2  -2  14  120.92   13.02
  -2  -2  14  102.01    7.93
  -2   2 -15  131.26   10.48
  -2  -2  15  159.76   14.15
  -2  -2  15  132.90    9.16
  -2   2 -16  125.05   10.77
  -2  -2  16  126.24   12.49
  -2  -2  16  113.40    9.21
  -2  -2  17   85.30    8.64
  -2  -2  17   99.87   11.52
  -2   2 -17   97.51    9.90
  -2   2 -18   65.67    9.93
  -2  -2  18   53.50    7.95
  -2  -2  18   52.83    9.73
  -2  -2  19  159.17   12.47
  -2   2 -19  178.04   13.54
  -2  -2  19  147.53   10.76
  -2  -2  20   44.39    9.13
  -2   2 -20   52.93   10.00
  -2  -2  21   12.24    8.27
  -2   3  22   52.53    6.97
  -2   3  22   56.26   10.87
  -2  -3 -22   58.59    8.67
  -2  -3 -22   46.93   12.16
  -2  -3 -21   58.89   12.94
  -2   3  21   83.72   12.58
  -2  -3 -21   75.46    9.85
  -2   3  21   69.64    7.74
  -2  -3 -20   16.56   11.55
  -2   3  20   22.13    7.11
  -2  -3 -20   22.44    9.32
  -2   3  20   24.00   10.13
  -2  -3 -19   32.56   12.62
  -2  -3 -19   43.16   10.10
  -2   3  19   45.06    7.36
  -2   3  19   37.02   10.33
  -2  -3 -18  170.03   13.21
  -2  -3 -18  131.77   17.52
  -2   3  18  148.03   14.34
  -2  -3 -17   24.29    9.21
  -2   3  17   24.25    9.93
  -2  -3 -17   26.43   13.56
  -2  -3 -16  283.30   24.02
  -2  -3 -16  323.23   17.48
  -2   3  16  302.46   18.32
  -2  -3 -15  196.25   14.58
  -2  -3 -15  228.72   22.21
  -2   3  15  214.30   15.87
  -2  -3 -14  914.64   41.33
  -2  -3 -14  879.10   29.70
  -2  -3 -13  469.85   21.37
  -2  -3 -13  521.77   32.59
  -2  -3 -12  482.92   21.72
  -2  -3 -12  477.76   30.46
  -2  -3 -11  528.60   22.41
  -2  -3 -10  326.11   18.27
  -2  -3  -9 1083.99   33.94
  -2  -3  -8  138.77   12.38
   2   3  -3 1613.74   41.57
  -2   3   3 1671.95   36.58
   2   3  -2  324.08   15.91
  -2   3   2  336.80   10.98
   2   3  -1 1414.36   38.34
  -2   3   1 1663.05   32.01
   2   3   0   90.08    8.76
  -2  -3   0  108.37    9.57
   2  -3  -1 1658.73   38.14
  -2  -3   1 1686.66   40.78
   2   3   2  354.89   14.78
   2  -3  -2  374.13   15.37
  -2  -3   2  335.86   16.64
   2   3   3 1985.55   42.81
  -2  -3   3 2071.11   48.23
   2  -3  -4 1336.46   27.08
   2   3   4 1296.64   31.61
   2  -3  -5 1812.16   36.68
   2   3   5 1804.02   37.20
   2   3   6  344.18   11.62
   2   3   6  309.70   13.51
   2  -3  -6  338.44   14.18
   2   3   7 1932.65   35.98
   2  -3  -7 2013.07   46.43
  -2  -3   8  180.75   14.86
   2   3   8  198.44    7.38
   2  -3  -8  186.57   15.67
   2  -3  -9 1108.25   42.42
   2   3   9 1068.60   21.38
  -2  -3   9 1176.75   35.83
  -2  -3  10  412.33   20.74
   2  -3 -10  313.04   25.91
  -2  -3  11  770.08   27.84
   2  -3 -11  531.36   32.93
  -2  -3  12  673.07   26.10
  -2   3 -12  643.06   22.98
  -2   3 -13  676.94   23.78
  -2  -3  13  733.00   27.31
  -2   3 -14 1111.44   31.32
  -2  -3  14 1130.68   34.32
  -2  -3  15  212.44   15.72
  -2  -3  15  183.16    8.04
  -2  -3  16  430.49   20.43
  -2  -3  16  362.81   12.20
  -2  -3  17   40.59   10.74
  -2  -3  17   37.57    5.59
  -2  -3  18  189.18   14.22
  -2  -3  18  154.81    8.70
  -2  -3  19   33.94    5.99
  -2  -3  20   30.27    6.33
  -2  -3  21   75.05    7.83
  -2  -3  22   78.42    7.72
  -2   3 -22  103.27   12.82
  -2  -4 -21   29.81   12.08
  -2   4  21   35.49   10.20
  -2   4  21   36.79    6.86
  -2  -4 -20  111.32   16.11
  -2   4  20  145.42   14.14
  -2  -4 -19   23.39   12.86
  -2   4  19   23.95    9.34
  -2  -4 -18    6.76   12.44
  -2   4  18   11.67    8.65
  -2  -4 -17   14.58   13.37
  -2   4  17    7.40    8.58
  -2   4  16  233.38   16.12
  -2  -4 -16  225.54   22.28
   2   4 -16  252.28   18.73
   2   4 -15   34.14   12.66
  -2  -4 -15   40.53   15.59
  -2   4  15   35.16    9.99
   2   4 -14  743.93   30.73
  -2  -4 -14  686.20   36.77
  -2  -4 -13  105.63   18.91
   2   4 -13  138.36   16.05
  -2  -4 -12 1323.42   49.64
  -2  -4 -11    0.32   13.30
  -2   4  11   10.07    2.84
  -2   4  10 1838.95   33.64
  -2  -4 -10 1589.51   54.07
  -2  -4  -9    9.14   11.38
  -2  -4  -8 1515.52   47.06
  -2  -4  -7  144.71   14.46
  -2  -4  -6 1442.80   42.51
  -2  -4  -5  588.00   24.13
  -2   4   4  448.92   17.39
  -2   4   3  556.36   17.92
   2   4  -3  650.06   14.92
   2   4  -2  484.07   20.41
  -2   4   2  527.56   16.30
   2  -4   1  222.59   11.54
  -2   4   1  242.92   10.25
   2   4   0   31.93    7.12
   2  -4   0   44.24    6.72
   2   4   1  150.64   10.47
   2  -4  -1  184.32   11.52
   2   4   2  717.77   22.80
   2  -4  -2  807.73   24.84
   2   4   3  545.06   19.03
   2  -4  -3  665.18   22.67
   2   4   4  460.14   16.62
   2  -4  -4  529.54   21.27
   2   4   4  513.48   18.33
   2   4   5  558.84   18.12
   2   4   5  615.50   19.89
   2  -4  -6 1310.07   29.94
   2   4   6 1209.89   29.21
   2   4   6 1267.55   31.34
   2  -4  -6 1299.98   37.96
   2   4   7  141.61    9.58
   2  -4  -7  157.05    9.99
   2   4   7  153.62    8.28
   2  -4  -8 1867.61   42.29
   2   4   8 1734.96   34.83
   2  -4  -9   -3.14    8.84
   2   4   9    0.72    5.39
   2   4   9    4.51    3.60
   2   4  10 2098.09   39.69
   2  -4 -10 2089.68   55.43
   2   4  11    2.60    2.94
   2  -4 -11    3.54   10.43
   2   4  12 1448.47   26.45
   2  -4 -12 1461.75   49.34
   2  -4 -13   97.81   17.41
   2  -4 -14  640.02   34.69
   2  -4 -15   21.54   14.98
   2  -4 -16  243.94   24.46
  -2   4 -17   27.06    9.73
   2  -4 -17   22.72   15.89
   2  -4 -18   19.17   15.33
  -2   4 -18   23.29   10.01
  -2   4 -19   35.12   10.63
   2  -4 -19   35.08   15.50
  -2   4 -20  158.71   14.23
   2  -4 -20  152.61   19.61
   2  -4 -21   42.78   15.05
  -2   4 -21   49.81   11.90
  -2  -5 -19   45.43   14.40
  -2   5  19   43.04   10.65
  -2  -5 -18   17.24   13.37
   2   5 -18    9.11   11.05
  -2   5  18    5.67    9.18
  -2   5  17   89.68   12.14
  -2  -5 -17   80.45   16.70
   2   5 -17  114.21   15.49
  -2  -5 -16   18.23   14.87
   2   5 -16   26.28   12.75
  -2   5  16   21.28    9.85
  -2   5  15  263.06   17.32
  -2  -5 -15  264.89   24.37
  -2  -5 -14  101.17   18.24
   2   5 -14  114.97   14.82
  -2   5  13   14.01    3.07
   2   5 -13    9.65   10.77
  -2  -5 -13    7.73   13.21
   2   5 -12  188.39   16.39
  -2  -5 -12  158.46   19.00
  -2   5  12  176.02    6.69
  -2   5  11  168.83    7.08
  -2  -5 -11  124.76   17.43
  -2  -5 -10   90.02   14.62
  -2  -5  -9  312.33   21.63
  -2  -5  -8   70.89   12.62
  -2  -5  -7 1213.17   38.61
  -2   5   5 1322.64   35.03
  -2   5   4  293.49   13.70
  -2   5   3 2616.31   56.21
   2  -5   3 2551.83   56.18
   2  -5   2  312.03   14.09
  -2   5   2  344.17   13.72
   2   5  -2  354.61   11.60
   2   5  -2  301.29   15.92
  -2   5   1 2913.20   56.51
   2   5  -1 2901.31   55.74
   2  -5   1 2813.90   59.61
   2   5   0   97.25    8.52
  -2   5   0   96.25    7.88
   2  -5   0   90.53    8.68
   2   5   0   85.10    9.82
   2   5   1 2734.87   61.23
   2  -5  -1 2944.99   61.81
   2   5   1 2869.65   60.69
   2  -5  -2  368.07   16.86
   2   5   2  321.21   15.58
   2   5   3 3196.03   64.45
   2  -5  -3 3196.24   67.23
   2   5   4  373.87   15.91
   2   5   4  335.76   15.21
   2  -5  -4  396.27   18.82
   2  -5  -5 1613.47   42.56
   2   5   5 1517.36   36.58
   2   5   6  230.29   12.08
   2   5   6  240.33   12.85
   2   5   7 1079.28   27.32
   2   5   7 1052.91   27.95
   2   5   8   61.77    6.84
   2  -5  -8   60.19    7.76
   2   5   8   55.64    7.79
   2   5   9  292.68   11.33
   2  -5  -9  312.45   15.30
   2   5  10   86.22    6.53
   2  -5 -10   96.30   10.85
   2  -5 -11  245.68   16.27
   2   5  11  245.44    9.23
   2   5  12  145.33    6.61
  -2   5 -12  159.24   14.31
   2  -5 -12  146.98   15.17
   2   5  13   37.64    3.97
   2  -5 -13   29.11   12.18
  -2   5 -13   39.65   10.95
  -2   5 -14  110.46   12.92
   2  -5 -14   92.42   15.76
   2   5  14   90.36    3.82
   2  -5 -15  274.23   23.09
  -2   5 -15  314.39   18.52
  -2   5 -16   27.38   10.91
   2  -5 -16    6.45   16.12
  -2   5 -17  119.20   13.45
   2  -5 -17  103.89   19.20
  -2   5 -18   24.31   10.83
   2  -5 -18   15.40   15.13
  -2   5 -19   58.23   11.64
   2  -5 -19   49.81   16.42
  -2  -6 -17   70.61   16.28
   2   6 -17   90.81   15.31
  -2  -6 -16  117.27   18.83
   2   6 -16  161.49   18.00
  -2  -6 -15  133.16   18.89
   2   6 -15  168.34   16.66
   2   6 -14   66.48   13.29
  -2  -6 -14   54.92   15.30
  -2   6  14   52.36    4.35
   2   6 -13  178.74   16.11
  -2   6  13  182.89   14.40
  -2  -6 -13  142.54   18.78
  -2   6  13  174.63    7.30
   2   6 -12   54.09   11.84
  -2  -6 -12   57.84   15.02
  -2   6  12   63.98   10.79
  -2   6  12   61.12    5.61
   2   6 -11  238.92   17.02
  -2   6  11  245.81    9.42
  -2  -6 -11  220.20   19.76
  -2   6  11  262.21   16.37
  -2  -6 -10   40.50   12.37
  -2   6  10   28.43    8.91
  -2  -6  -9  245.94   18.82
  -2   6   9  271.15   16.21
  -2   6   6  864.18   27.15
   2  -6   6  859.32   23.80
  -2   6   5  167.81   12.49
   2  -6   5  160.80    9.92
   2  -6   4 1733.38   39.67
  -2   6   4 1685.82   40.54
   2   6  -3  128.40   12.09
   2  -6   3  125.13    9.47
  -2   6   3  133.43   10.38
   2   6  -2 3130.86   57.32
   2   6  -2 2916.61   66.62
  -2   6   2 3078.51   61.77
   2  -6   2 2880.14   62.43
   2   6  -1  125.95   11.95
  -2   6   1  125.02    9.42
   2  -6   1  125.82   10.29
   2   6  -1  136.65    8.15
   2   6   0 3495.12   67.54
  -2   6   0 3496.99   68.14
   2  -6   0 3473.24   71.63
   2   6   0 3254.23   72.59
   2  -6  -1  141.48   11.45
   2   6   1  149.36   10.26
  -2   6  -1  137.18    9.47
   2   6   1  133.03   11.58
   2   6   2 3150.09   69.26
   2   6   2 3235.59   68.51
   2   6   3  114.03   10.17
   2  -6  -3  123.37   12.24
   2   6   3  105.75   10.60
   2   6   3  111.87   11.05
   2   6   4 1934.55   43.95
   2  -6  -4 2002.41   49.70
   2   6   5  226.65   12.99
   2   6   5  196.80   12.11
   2   6   5  213.41   15.39
   2   6   6  836.61   25.45
   2   6   6  844.45   31.03
   2   6   7  276.20   13.22
   2   6   7  294.13   13.95
   2   6   7  255.08   17.59
   2   6   8  266.10   13.12
   2   6   8  284.03   12.95
   2   6   9  252.50   11.69
   2   6   9  265.69   18.95
   2   6   9  222.33   11.89
   2   6  10   64.71    6.79
   2  -6 -10   76.97    9.53
   2   6  10   51.64    7.38
   2  -6 -11  287.39   15.56
   2   6  11  281.24   11.20
   2   6  12   88.32    6.52
  -2   6 -12   93.01   12.85
   2  -6 -12  108.89   12.58
   2   6  13  185.83    7.76
  -2   6 -13  204.30   16.28
   2  -6 -13  198.85   15.91
   2   6  14   49.15    4.66
   2  -6 -14   56.19   12.54
  -2   6 -14   59.44   12.21
   2   6  15  137.49    5.39
   2  -6 -15  160.92   17.03
  -2   6 -15  173.17   15.86
   2   6  16  122.19   14.75
  -2   6 -16  135.01   15.13
   2  -6 -16  115.95   16.65
   2  -6 -17   94.76   16.59
   2   6  17   87.92   13.88
  -2   6 -17   97.48   13.66
  -2   7  15  151.00   13.31
  -2  -7 -15  143.19   19.17
  -2   7  15  131.07    6.08
   2   7 -14  276.50   19.34
  -2  -7 -14  242.33   22.09
  -2   7  14  246.13    8.88
  -2   7  14  263.71   16.37
   2   7 -13  226.41   17.32
  -2  -7 -13  214.98   20.98
  -2   7  13  242.19   15.86
  -2   7  13  230.15    9.17
  -2   7  12  288.16   10.58
   2   7 -12  245.48   17.59
  -2   7  12  296.77   17.20
  -2  -7 -12  260.37   21.50
  -2   7  11  440.39   13.21
  -2   7  11  494.13   21.23
   2  -7  10  146.18    8.88
   2  -7   9  475.56   15.98
   2   7  -8  162.94   14.69
   2  -7   8  136.94    9.11
   2   7  -7  689.60   26.85
   2  -7   7  641.27   20.16
   2   7  -6   47.36   10.29
   2  -7   6   42.97    6.84
  -2   7   6   31.97    8.69
   2   7  -5  384.35   19.27
  -2   7   5  364.08   17.17
   2  -7   5  374.87   15.45
   2   7  -4   54.72    9.66
   2  -7   4   55.09    8.19
  -2   7   4   50.15    8.58
   2   7  -3  283.99   16.72
   2  -7   3  297.60   14.51
  -2   7   3  292.79   14.58
   2   7  -2  210.52   15.06
  -2   7   2  204.12   12.00
   2  -7   2  217.24   12.84
   2   7  -2  204.21   12.49
   2   7  -1  205.20   12.91
   2   7  -1  218.82    9.92
  -2   7   1  207.30   11.74
   2   7  -1  213.47   14.72
   2  -7   1  215.28   13.11
   2   7   0  182.77   13.89
  -2   7   0  187.17   10.96
   2   7   0  203.83   10.37
   2   7   0  192.11   12.82
   2  -7   0  190.77   13.32
   2   7   1  262.99   15.44
   2   7   1  300.14   15.68
  -2   7  -1  270.70   12.92
   2  -7  -1  301.97   16.66
   2   7   1  288.96   13.03
   2   7   2  222.01   12.21
   2   7   2  193.75   13.44
  -2   7  -2  188.34   10.80
   2  -7  -2  213.97   14.77
   2   7   2  236.10   14.45
   2   7   3  411.15   18.90
   2   7   3  376.59   16.26
   2   7   3  398.43   17.08
   2   7   3  346.10   17.23
   2  -7  -3  390.82   19.46
   2   7   4   55.06    9.17
   2   7   4   44.00    8.61
   2   7   4   49.16    8.31
   2   7   4   52.42   10.40
   2   7   5  384.69   16.49
   2   7   5  357.43   16.66
   2   7   5  381.65   18.48
   2   7   6   44.05   10.87
   2   7   6   36.26    7.82
   2   7   6   36.17    8.79
   2   7   6   39.33    8.22
   2   7   7  573.23   20.22
   2   7   7  622.79   20.68
   2   7   7  579.18   24.69
   2   7   8  155.75   10.71
   2   7   8  186.34   16.72
   2   7   8  145.05   13.96
   2   7   8  157.39   10.79
   2   7   9  507.95   17.27
   2   7   9  479.24   17.39
   2   7  10  179.40   10.01
   2   7  10  144.25   14.87
   2   7  10  160.54   10.36
   2   7  11  548.53   16.50
   2   7  11  453.36   16.63
   2   7  11  410.73   23.07
  -2   7 -11  599.78   25.56
   2   7  12  287.62   10.98
  -2   7 -12  321.60   19.48
   2   7  12  222.68   11.31
   2   7  12  192.94   16.92
   2   7  13  187.84   16.61
   2   7  13  201.68   10.30
   2   7  14  287.38   10.01
  -2   7 -14  321.71   19.48
   2  -7 -14  343.28   19.34
   2   7  15  161.31    7.10
  -2   7 -15  207.88   17.06
   2  -7 -15  203.60   16.46
   2   7  15  139.80   15.36
  -2   8  12  363.56   12.27
   2  -8  12  286.38   12.37
  -2   8  11   14.68    5.28
   2  -8  11   12.03    5.25
   2  -8  10  419.71   15.31
   2  -8   9   90.22    8.09
   2   8  -9  101.69   13.39
   2   8  -8  553.51   24.80
   2  -8   8  504.64   17.77
   2  -8   7   68.07    7.81
   2   8  -7   65.81   11.48
   2   8  -6  382.39   19.92
  -2   8   6  347.75   17.08
   2  -8   6  386.64   15.95
  -2   8   5    6.80    7.72
   2   8  -5   13.54    9.00
   2  -8   5   13.35    6.32
   2   8  -4  143.45   10.58
   2   8  -4  166.46   13.71
  -2   8   4  153.20   11.38
   2  -8   4  183.79   11.77
   2   8  -3   58.20   10.23
   2   8  -3   48.02    7.84
  -2   8   3   51.39    8.34
   2  -8   3   60.57    8.76
  -2   8   2  130.44   10.37
   2   8  -2  137.80   10.86
   2   8  -2  151.27   13.31
   2  -8   2  153.78   12.27
  -2   8   1  221.24   12.34
   2   8  -1  230.19   15.28
   2   8  -1  227.64   13.31
   2  -8   1  253.99   14.91
   2   8   0   82.45    9.77
   2  -8   0   83.29   10.81
   2   8   0   83.46   10.89
  -2   8   0   78.36    8.71
   2   8   1  257.34   11.76
   2   8   1  237.86   15.06
   2   8   1  267.35   14.84
   2   8   2  260.15   15.15
   2   8   2  224.30   14.55
   2   8   2  260.30   12.45
   2   8   3   42.00    8.43
   2   8   3   49.67    7.67
   2   8   3   38.65    8.37
  -2   8  -3   34.27    6.77
   2   8   3   42.83    9.52
   2   8   4  166.16   12.12
   2   8   4  156.63   10.91
   2   8   4  176.30   13.91
   2   8   4  140.40   11.41
   2   8   5   14.20    7.24
   2   8   5   22.40    9.42
   2   8   5   22.96    7.33
   2   8   5   20.75    7.65
   2   8   6  404.28   18.25
   2   8   6  461.03   21.11
   2   8   6  410.48   16.88
   2   8   7   51.67    8.06
   2   8   7   63.53   11.44
   2   8   7   57.17   10.06
   2   8   7   64.51    8.99
   2   8   8  539.70   18.94
   2   8   8  511.44   22.50
   2   8   8  504.53   18.07
   2   8   9   79.27    8.44
   2   8   9   90.40   13.99
   2   8   9   70.85   10.88
   2   8   9   73.58    8.49
   2   8  10  586.43   25.31
  -2   8 -10  587.68   25.62
   2   8  10  512.49   17.06
   2   8  10  459.97   22.26
   2   8  10  484.16   17.47
   2   8  11    8.65    6.57
   2   8  11    8.14    5.87
  -2   8 -11    8.32   10.45
   2   8  11    7.81    8.59
   2   8  12  356.86   12.58
  -2   8 -12  406.88   21.70
   2   8  12  313.39   13.34
   2   8  12  278.11   17.92
   2   9  -6   47.00   10.84
   2  -9   6   45.35    7.86
  -2   9   6   38.82    8.64
   2   9  -5  475.58   21.77
   2   9  -5  382.34   16.04
  -2   9   5  408.92   18.46
   2  -9   5  510.68   19.22
   2   9  -4   50.22   10.29
   2  -9   4   51.44    9.12
   2   9  -4   38.70    7.22
  -2   9   4   42.25    8.02
  -2   9   3  574.49   20.42
   2   9  -3  646.42   24.63
   2   9  -3  618.79   21.03
   2   9  -2   63.59   10.27
   2   9  -2   61.20    8.52
  -2   9   2   58.64    8.42
  -2   9   1  800.37   24.28
   2   9  -1  888.22   28.92
   2   9  -1  881.47   25.95
   2   9   0  165.15   13.45
  -2   9   0  139.64   10.23
   2   9   0  165.59   11.69
   2   9   1  902.45   28.85
  -2   9  -1  813.74   24.25
   2   9   2   77.52    9.06
   2   9   2   72.35   10.12
   2   9   2   78.92   10.32
  -2   9  -2   61.97    7.55
   2   9   3  677.51   24.18
   2   9   3  854.97   26.91
   2   9   3  812.83   24.51
   2   9   3  773.32   22.34
  -2   9  -3  621.13   20.79
   2   9   4   67.90    9.40
   2   9   4   67.10    8.04
   2   9   4   50.95    8.93
  -2   9  -4   43.64    6.85
   2   9   4   74.43   10.74
   2   9   5  526.51   18.81
   2   9   5  516.17   19.22
   2   9   5  546.36   22.22
   2   9   6   58.17    8.84
   2   9   6   74.05   12.12
   2   9   6   79.24    9.49
   2   9   6   66.04    8.99
   3   0   0    2.47    3.32
   3   0  -1  939.11   20.36
   3   0   1  939.64   23.28
  -3   0  -1  960.15   22.93
  -3   0  -2  981.60   26.19
  -3   0   2  996.34   29.27
  -3   0  -3 3378.71   69.00
  -3   0   3 3344.24   66.76
  -3   0  -4 1473.88   40.44
  -3   0   4 1464.42   33.13
  -3   0  -5 3350.63   76.98
   3   0  -5 3212.57   63.60
  -3   0   5 3152.59   60.55
  -3   0  -6  120.65   15.04
   3   0  -6  134.04    9.09
   3   0  -7 1662.26   38.70
   3   0  -8  651.87   21.24
   3   0  -9 2289.71   51.41
   3   0 -10 1875.33   39.33
   3   0 -11 2031.53   41.67
  -3   0  11 2150.13   55.35
  -3   0  12 2432.14   60.42
   3   0 -12 2388.41   45.39
   3   0 -13  883.43   19.55
  -3   0  13  846.70   31.59
  -3   0 -14  496.12   13.50
  -3   0  14  509.24   19.44
  -3   0 -15   16.86    3.97
  -3   0  15   12.08   10.01
   3   0 -15   22.33    4.36
  -3   0  15   18.66    7.34
  -3   0  16  314.72   18.18
  -3   0  17    4.21    8.63
  -3   0  18  536.29   21.26
  -3   0  19   61.66   10.30
  -3   0  20  836.88   27.36
  -3   0  20  974.39   28.13
  -3   0  21  200.23   13.52
  -3   0  21  210.25   12.70
  -3   0  22  564.74   19.75
  -3   0  22  586.75   21.69
  -3   1  22  221.82   12.74
  -3   1  22  219.09   15.13
   3   1 -22  294.59    9.19
  -3  -1 -22  288.48   13.87
  -3   1  21 1108.48   31.70
  -3  -1 -21 1432.93   33.33
   3   1 -21 1392.26   27.23
  -3   1  21 1122.30   35.26
  -3  -1 -20  617.28   20.13
   3   1 -20  575.63   15.44
  -3   1  20  498.99   19.47
  -3   1  20  465.67   21.42
  -3   1  19 1321.07   36.02
   3   1 -19 1385.43   29.58
   3   1 -18  373.76   12.71
  -3   1  18  335.99   17.94
  -3   1  18  374.64   18.02
   3   1 -17  777.94   20.39
  -3   1  17  852.22   29.02
   3   1 -16   93.69    7.72
  -3   1  16  103.87   12.70
   3   1 -15  690.86   19.51
  -3   1  15  782.16   26.96
   3   1 -14  266.73   11.57
   3   1 -13 1256.51   28.95
  -3  -1 -13 1050.94   41.19
  -3  -1 -12  665.05   33.21
   3   1 -12  695.51   20.39
  -3  -1 -11 2204.29   66.20
   3   1 -11 2093.90   46.27
  -3  -1 -10  932.41   41.10
   3   1 -10  852.65   23.38
   3   1  -9 1244.45   31.19
   3   1  -9 1300.75   31.44
   3   1  -8  307.11   12.56
   3   1  -8  306.94   13.31
  -3  -1  -7  386.12   23.87
   3   1  -7  379.81   13.43
   3   1  -7  362.58   14.66
  -3   1   7  368.03   10.49
  -3  -1  -6   14.92    9.06
   3   1  -6   20.09    6.10
   3   1  -6   22.75    4.75
  -3  -1  -6   27.65   10.34
  -3   1   6   35.90    4.72
  -3   1   5  329.36   12.41
   3   1  -5  381.43   15.31
  -3  -1  -5  362.07   19.81
  -3  -1  -4  273.46   15.75
   3   1  -4  310.39   13.90
   3   1  -3  852.94   25.12
  -3  -1  -3  772.48   24.61
  -3  -1  -2  122.84    9.45
   3   1  -2  115.85   10.03
   3   1  -1  353.73   12.20
   3   1  -1  331.51   15.70
  -3  -1   0   26.99    8.41
   3   1   0   27.05    4.91
  -3   1  -1  331.15   10.34
   3   1   1  363.99   13.07
  -3  -1   1  363.90   16.15
  -3   1  -2  116.43    8.07
  -3  -1   2  133.76    9.96
   3   1   2  123.94    8.61
  -3  -1   3  886.91   24.31
  -3   1  -3  815.85   25.93
   3   1   3  882.86   25.85
   3   1   4  346.46   17.25
   3  -1  -5  450.66   17.31
   3  -1  -6   28.62    6.65
   3  -1  -7  521.20   19.82
  -3  -1   7  589.22   29.48
  -3  -1   8  367.98   23.62
   3  -1  -8  301.50   15.47
   3  -1  -9 1537.62   41.94
  -3  -1   9 1887.37   54.25
   3  -1 -10  832.71   28.65
  -3  -1  10 1075.90   37.65
  -3  -1  11 2721.50   69.08
  -3  -1  12  904.71   33.02
  -3  -1  13 1615.75   44.70
  -3   1 -13 1514.82   34.27
  -3  -1  14  350.46   19.28
  -3   1 -14  333.27   13.26
  -3   1 -15  601.04   17.62
  -3  -1  15  627.89   19.94
  -3   1 -16   95.20    8.00
  -3  -1  16  120.43   13.21
  -3  -1  16   99.62    8.87
  -3  -1  17  682.36   25.25
  -3   1 -17  666.84   18.84
  -3  -1  18  365.76   18.00
  -3   1 -18  446.20   15.59
  -3  -1  19 1194.75   33.11
  -3  -1  20  556.37   21.47
  -3  -1  21 1076.85   30.47
  -3  -1  22  258.86   14.55
  -3  -1  22  226.87   12.97
  -3   2  22  332.89   14.48
   3   2 -22  349.76   13.10
  -3   2  22  353.69   18.80
  -3   2  21  530.83   19.73
  -3   2  21  507.08   22.40
  -3   2  20  758.88   28.54
  -3   2  20  853.45   26.70
  -3   2  19  670.52   26.63
  -3   2  19  780.10   25.52
  -3   2  18  661.86   26.12
  -3   2  18  735.89   24.66
  -3   2  17  517.49   22.58
  -3  -2 -17  644.05   24.03
  -3   2  16  523.33   22.57
  -3  -2 -16  601.18   23.74
  -3  -2 -15  516.46   30.85
  -3  -2 -15  599.31   23.97
  -3  -2 -14  961.82   41.29
  -3  -2 -14  926.68   31.73
  -3  -2 -13  608.18   33.27
  -3  -2 -13  468.26   22.68
  -3  -2 -12 1867.94   57.16
  -3  -2 -12 1266.46   40.81
  -3  -2 -11  252.09   17.81
  -3  -2 -11  364.26   26.25
  -3  -2 -10 1846.91   55.86
  -3  -2 -10 1214.58   41.28
  -3   2   9  135.17    3.98
  -3  -2  -9  140.38   17.98
  -3  -2  -8  148.36   15.01
   3   2  -8  193.91   11.43
  -3   2   8  175.84    6.32
   3   2  -8  189.01    8.23
  -3  -2  -8  219.72   19.29
   3   2  -7 1239.91   31.70
  -3  -2  -7 1275.75   24.75
  -3  -2  -7 1151.20   40.45
   3   2  -7 1154.99   25.32
   3   2  -6   49.28    7.68
  -3  -2  -6   44.20    4.96
  -3  -2  -6   53.52   10.89
  -3  -2  -6   42.38   10.41
   3   2  -6   46.23    4.35
  -3  -2  -5  824.54   21.17
  -3  -2  -5  749.15   28.07
  -3  -2  -5  746.07   29.75
  -3  -2  -4  393.62   18.62
  -3  -2  -4  413.34   21.21
  -3  -2  -4  422.84   15.61
   3   2  -4  459.16   17.79
  -3  -2  -3  104.91    8.68
  -3  -2  -3  120.67   10.87
   3   2  -3  112.71   10.20
  -3  -2  -2  408.19   17.33
   3   2  -2  438.77   17.16
  -3  -2  -1  163.89   12.29
   3   2  -1  170.56   11.59
   3   2   0    9.43    5.65
  -3  -2   0    2.90    6.92
  -3  -2   1  179.48   14.15
   3   2   1  231.90   11.42
  -3  -2   2  401.57   20.96
   3   2   2  481.66   16.99
  -3  -2   3  100.65   12.74
   3   2   3  105.83    9.45
  -3  -2   4  363.87   21.22
   3  -2  -4  386.25   16.31
   3   2   4  386.65   17.04
   3   2   5  864.65   29.23
   3  -2  -5  832.02   26.47
   3  -2  -6   64.14    8.74
   3  -2  -7 1276.44   35.72
  -3  -2   8  218.26   17.67
   3  -2  -8  175.16   13.09
  -3  -2   9   91.98   14.00
   3  -2  -9   83.46   11.21
  -3  -2  10 2442.41   59.22
   3  -2 -10 1897.10   51.76
  -3  -2  11  469.28   24.06
  -3  -2  12 2258.21   57.84
  -3  -2  13  804.12   29.88
  -3  -2  14 1203.30   37.08
  -3   2 -14 1213.67   31.58
  -3  -2  15  730.69   27.70
  -3   2 -15  735.59   22.94
  -3  -2  16  698.09   26.93
  -3   2 -16  674.11   21.92
  -3   2 -17  590.09   19.81
  -3  -2  17  654.52   25.43
  -3   2 -18  875.25   25.47
  -3  -2  18  933.17   30.72
  -3  -2  19  850.01   28.91
  -3   2 -19  864.57   24.77
  -3  -2  20  978.00   31.34
  -3   2 -20 1192.21   29.90
  -3  -2  21  539.86   21.91
  -3   2 -21  742.40   21.88
  -3  -2  22  338.26   16.64
  -3  -3 -21  710.37   24.62
  -3   3  21  629.99   25.28
  -3   3  21  661.65   21.68
  -3  -3 -20  243.90   15.67
  -3   3  20  230.01   12.76
  -3   3  20  216.11   15.29
  -3   3  19  871.32   30.53
  -3  -3 -19 1019.77   31.42
  -3   3  18  276.74   17.33
  -3  -3 -18  318.23   18.02
  -3   3  17  596.79   24.68
  -3  -3 -17  657.92   25.73
  -3   3  16   95.28   11.93
  -3  -3 -16   94.71   13.22
  -3   3  15  513.25   22.05
  -3  -3 -15  460.20   22.64
  -3   3  14  352.10   18.36
  -3  -3 -14  284.29   18.76
  -3  -3 -13  804.76   31.86
  -3   3  13 1065.33   31.71
  -3  -3 -12  558.56   25.74
  -3  -3 -11 1120.13   37.73
  -3  -3 -10  783.75   30.97
  -3  -3  -9  822.19   31.74
  -3  -3  -8  496.69   24.14
  -3  -3  -7  278.24   18.26
  -3  -3  -6  257.37   17.60
   3   3  -6  237.95    6.40
  -3  -3  -6  214.26   16.14
  -3  -3  -5  675.47   26.47
   3   3  -5  639.49   21.49
  -3  -3  -5  641.24   26.31
   3   3  -4  469.42   18.79
  -3  -3  -4  472.94   16.24
  -3  -3  -4  437.73   20.43
  -3  -3  -3  627.37   20.22
   3   3  -2  474.19   22.20
  -3  -3  -2  573.88   20.29
   3   3  -1  184.51   14.14
  -3  -3  -1  238.55   14.15
  -3  -3   0  374.37   17.59
   3   3   0  332.37   17.50
  -3  -3   1  250.35   15.56
   3   3   1  217.44   13.93
  -3  -3   2  479.94   21.62
   3   3   2  433.29   18.17
  -3  -3   3  511.82   22.87
  -3  -3   4  410.99   20.94
  -3  -3   5  440.60   22.96
   3  -3  -5  556.82   13.10
   3  -3  -6  310.47   10.89
   3  -3  -7  260.86   12.32
   3  -3  -7  223.42   14.91
   3  -3  -8  640.97   23.98
   3  -3  -8  565.57   23.87
  -3  -3   9 1027.48   35.94
   3  -3  -9 1120.50   39.09
  -3  -3  10 1200.46   39.03
   3  -3 -10 1257.59   44.78
  -3  -3  11 1604.87   46.91
   3  -3 -11 1667.01   54.73
  -3  -3  12  986.65   35.24
  -3  -3  13 1296.41   41.24
  -3  -3  14  559.81   25.83
  -3  -3  15  680.50   27.77
  -3  -3  16  100.13   13.38
  -3  -3  17  930.43   31.50
  -3  -3  18  294.99   17.90
  -3  -3  19 1294.29   37.24
  -3  -3  20  263.54   16.24
  -3  -3  21  856.51   28.10
  -3   4  20  481.41   21.94
  -3  -4 -20  431.75   25.88
  -3   4  19   74.07   11.37
  -3  -4 -19   77.05   15.24
  -3   4  18  341.27   18.76
  -3  -4 -18  350.35   25.24
  -3  -4 -17   37.39   15.64
  -3   4  17   41.54    9.92
  -3   4  16  294.42   17.51
  -3  -4 -16  281.50   24.56
  -3   4  15   85.75   11.50
  -3   4  14  651.86   25.42
  -3   4  13  265.41   16.55
  -3   4   2  277.06    9.81
   3   4  -2  250.94   16.61
  -3   4   1  502.87   13.26
   3   4  -1  436.00   20.64
  -3   4   0  376.61   11.18
  -3  -4   0  388.20   17.93
   3  -4  -1  542.08   20.14
  -3  -4   1  594.91   22.80
   3   4   2  256.88   14.85
  -3  -4   2  306.89   17.35
   3  -4  -2  290.98   14.84
  -3  -4   3 1292.39   38.50
   3  -4  -3 1352.31   35.90
  -3  -4   4  549.01   24.08
   3   4   4  525.91   19.58
   3  -4  -4  537.63   21.32
  -3  -4   5 1474.99   42.97
   3   4   5 1390.42   35.56
   3   4   5 1516.25   36.83
   3   4   6  290.59   14.14
  -3  -4   6  300.52   18.98
   3   4   6  303.23   13.62
   3   4   7 1412.44   32.67
   3  -4  -7 1594.32   31.61
   3  -4  -8  619.96   17.73
   3   4   8  461.31   17.32
   3  -4  -9 1422.93   35.48
  -3  -4  10 1233.27   40.51
   3  -4 -10 1311.74   36.16
  -3  -4  11 1210.52   39.97
   3  -4 -11 1285.83   38.73
  -3  -4  12  874.55   32.92
   3  -4 -12  910.34   34.43
  -3  -4  13  289.94   19.71
   3  -4 -13  297.73   22.77
   3  -4 -14  742.40   35.59
  -3  -4  14  708.05   28.91
  -3  -4  15  132.13   15.26
   3  -4 -15  132.95   20.08
  -3  -4  16  303.87   19.45
   3  -4 -16  316.40   26.71
   3  -4 -17   23.72   16.21
  -3   4 -17   20.36   10.59
  -3  -4  17   19.24   11.28
  -3   4 -18  527.51   22.30
   3  -4 -18  552.29   32.79
   3  -4 -19   65.75   18.26
  -3   4 -19   68.37   10.59
  -3   4 -20  661.75   24.70
   3  -4 -20  650.01   34.12
  -3  -5 -18  299.28   23.76
  -3   5  18  270.64   16.96
  -3  -5 -17  431.36   28.55
  -3   5  17  427.77   20.91
  -3   5  16  211.49   15.42
  -3  -5 -16  214.64   22.30
  -3  -5 -15  741.08   36.86
  -3   5  15  747.92   27.65
  -3  -5 -14  197.33   21.15
  -3   5  14  228.82   15.89
   3   5 -14  202.26   17.73
  -3  -5 -13  618.41   32.84
   3   5 -13  612.09   27.39
  -3   5  12  167.44    5.84
  -3  -5 -12  153.61   19.18
   3   5 -12  155.88   16.42
  -3  -5 -11  608.37   31.16
  -3  -5 -10  423.03   26.21
  -3  -5  -9  740.69   32.72
   3   5  -4   25.97    3.25
   3   5  -3  133.92   12.76
  -3   5   3  131.81    8.73
   3   5  -3  150.42    7.53
   3   5  -2   41.19    9.57
  -3   5   2   47.15    5.75
   3   5  -1  144.95   12.32
   3  -5   1  149.89   10.73
  -3   5   1  157.03    8.32
   3   5   0  140.62   11.88
   3  -5   0  160.86   11.36
   3   5   1  150.51   11.88
   3  -5  -1  184.35   12.31
   3   5   2   29.13    7.45
   3  -5  -2   34.65    7.80
   3   5   3  126.08   10.58
   3  -5  -3  146.52   11.87
   3  -5  -4   34.96    8.78
   3   5   4   29.73    7.00
   3   5   5  124.36    9.86
   3   5   5  124.24   10.64
   3  -5  -5  132.48   12.15
   3   5   6    8.02    6.71
   3   5   6    8.27    6.01
   3  -5  -6    7.92    7.81
   3   5   7  547.53   17.92
   3  -5  -7  571.29   24.68
   3   5   8  240.72   11.32
   3   5   8  206.21   11.86
   3  -5  -9 1035.69   25.03
   3   5   9 1021.08   24.75
   3  -5 -10  402.90   15.70
   3   5  10  355.76   12.24
   3  -5 -11  848.98   26.30
   3  -5 -12  184.19   14.15
   3  -5 -13  725.88   27.82
   3  -5 -14  283.76   19.68
  -3   5 -14  292.27   18.13
   3  -5 -15  778.60   32.49
  -3   5 -15  738.35   27.57
  -3   5 -16  246.05   16.49
   3  -5 -16  267.28   22.10
  -3   5 -17  503.41   22.50
   3  -5 -17  535.78   30.34
  -3   5 -18  352.94   19.50
   3  -5 -18  379.78   26.32
  -3  -6 -17  371.03   26.53
  -3   6  17  368.82   19.35
  -3  -6 -16  505.56   30.49
   3   6 -16  525.49   26.09
  -3  -6 -15  405.12   27.46
   3   6 -15  434.92   24.05
  -3   6  14  449.94    9.83
  -3  -6 -14  519.41   31.42
   3   6 -14  538.93   26.20
  -3  -6 -13  252.12   23.58
  -3   6  13  254.44    7.93
   3   6 -13  244.29   19.62
  -3   6  12  562.56   13.71
  -3  -6 -12  509.30   29.84
   3   6 -12  560.95   28.05
  -3  -6 -11   58.43   14.46
  -3  -6 -10  347.73   23.37
   3   6  -5  203.55   15.40
   3   6  -4  127.12   12.35
   3  -6   4  113.88    9.35
  -3   6   4  105.97    9.03
   3   6  -3   74.52   10.71
   3  -6   3   76.18    8.27
  -3   6   3   76.30    7.49
   3   6  -3   84.64    5.48
   3   6  -2    3.25    3.92
   3   6  -2    4.08    7.84
  -3   6   2    4.65    5.23
   3  -6   2    4.38    6.15
   3   6  -1  348.23   18.32
  -3   6   1  362.98   13.41
   3  -6   1  369.67   16.64
   3   6  -1  388.86   14.19
   3   6   0   49.98    9.72
   3  -6   0   51.11    8.08
   3   6   0   51.99    7.59
  -3   6   0   55.23    6.42
   3  -6  -1  343.66   16.69
  -3   6  -1  347.55   12.95
   3   6   1  346.81   16.07
   3   6   2   -0.72    7.49
   3  -6  -2    2.69    7.43
   3   6   3   48.87    8.81
   3  -6  -3   65.44    9.93
   3   6   3   69.02    9.85
   3   6   4  105.37   10.14
   3   6   4  126.32   11.17
   3  -6  -4  112.56   11.32
   3   6   5  189.07   12.26
   3  -6  -5  213.47   15.32
   3   6   5  202.84   12.69
   3   6   6  105.16    9.49
   3   6   6  100.48    9.83
   3  -6  -6  115.57   12.91
   3   6   7  115.74    9.04
   3   6   7  107.54   10.05
   3  -6  -7  113.80   12.83
   3   6   8  317.57   13.28
   3   6   8  280.26   13.93
   3   6   9  130.91    8.76
   3   6   9  144.12   15.07
   3   6   9  115.00    9.75
   3   6  10  318.02   14.01
   3   6  10  402.32   14.04
   3  -6 -11   80.68    8.71
   3   6  11   67.65    6.77
   3  -6 -12  584.23   20.08
   3   6  12  495.51   14.08
   3  -6 -13  343.68   17.36
  -3   6 -14  601.13   25.36
   3  -6 -14  591.21   23.53
  -3   6 -15  498.60   23.15
   3  -6 -15  511.70   23.09
  -3   6 -16  705.64   27.69
   3  -6 -16  738.56   29.42
  -3   6 -17  499.64   23.77
   3  -6 -17  521.92   25.76
  -3  -7 -14  151.39   19.89
  -3   7  14  163.70    6.75
   3   7 -14  170.03   17.20
  -3  -7 -13  245.16   22.12
   3   7 -13  272.12   20.86
  -3   7  13  270.49    9.32
   3   7  -9  294.68   19.22
   3   7  -8  486.67   23.27
   3  -7   8  423.11   16.40
   3   7  -7  275.87   17.76
   3  -7   7  239.46   12.27
   3   7  -6  377.11   20.12
   3  -7   6  363.53   15.23
   3  -7   5  218.64   12.27
   3   7  -5  231.61   15.98
   3   7  -4  198.48   15.05
  -3   7   4  175.16   11.47
   3  -7   4  196.24   11.81
   3   7  -3   41.13   10.13
   3  -7   3   34.91    7.34
  -3   7   3   34.30    6.88
   3   7  -3   36.70    7.80
   3   7  -2  166.50   13.99
   3  -7   2  174.89   12.05
   3   7  -2  178.07   11.98
  -3   7   2  162.89    9.80
   3   7  -2  184.53    8.31
   3   7  -1  144.37   13.03
  -3   7   1  139.77    9.28
   3  -7   1  159.75   11.85
   3   7  -1  156.98   11.82
   3   7  -1  153.06    8.31
   3   7  -1  170.86   12.36
   3   7   0  348.26   18.04
   3   7   0  409.14   18.18
  -3   7   0  338.40   13.62
   3   7   0  389.25   17.16
   3   7   0  384.69   14.52
   3  -7   0  372.22   17.38
   3   7   1  180.74   13.24
   3   7   1  146.51   12.87
   3   7   1  185.07   13.09
   3  -7  -1  168.46   12.64
  -3   7  -1  157.13    9.55
   3   7   1  179.68   11.07
   3   7   2  197.02   13.26
   3   7   2  155.08   12.56
   3   7   2  185.99   13.32
  -3   7  -2  149.81    9.27
   3   7   2  172.55   11.51
   3  -7  -2  164.01   12.85
   3   7   3   48.60    9.20
   3   7   3   37.02    9.64
   3  -7  -3   38.46    9.06
   3   7   3   30.05    8.33
   3   7   3   32.51    8.13
   3   7   4  214.22   13.48
   3   7   4  213.61   14.87
   3  -7  -4  245.58   16.21
   3   7   4  253.84   14.39
   3   7   4  260.54   15.79
   3   7   5  176.35   12.12
   3   7   5  170.56   13.86
   3  -7  -5  177.06   14.56
   3   7   5  224.70   15.46
   3   7   5  183.71   12.46
   3   7   6  499.52   18.75
   3   7   6  482.36   18.60
   3   7   7  291.28   13.84
   3   7   7  315.59   18.60
   3   7   7  279.26   14.06
   3   7   8  556.13   18.24
   3   7   8  612.41   26.22
   3   7   9  290.51   12.50
   3   7   9  248.35   13.04
   3   7  10  367.14   13.47
   3   7  10  397.10   21.52
   3   7  11  201.67    9.75
   3   7  11  163.12   10.28
   3   7  12  205.88    9.56
  -3   7 -13  301.34   18.99
   3   7  13  233.63    9.31
  -3   7 -14  234.73   17.86
   3   8 -10  203.21   17.07
   3  -8  10  164.43   10.57
   3   8  -9  410.17   21.83
   3  -8   9  348.26   14.87
   3   8  -8  294.97   18.68
   3  -8   8  260.09   13.03
   3   8  -7  499.14   23.04
   3  -8   7  475.50   17.67
   3   8  -6  297.76   18.10
   3  -8   6  291.31   13.92
   3   8  -5  331.41   18.41
  -3   8   5  271.41   13.31
   3  -8   5  322.12   14.97
   3   8  -5  294.89   13.99
   3  -8   4   80.99    8.95
   3   8  -4   79.00   11.73
  -3   8   4   77.67    8.87
   3   8  -4   74.80    8.64
   3   8  -3  103.04   12.45
   3   8  -3  102.78    9.51
  -3   8   3   87.37    8.65
   3  -8   3  101.19    9.85
   3   8  -2   63.39   10.92
   3  -8   2   70.46    9.17
  -3   8   2   60.23    7.60
   3   8  -2   71.11    9.04
   3   8  -1  113.03   12.54
   3   8  -1  124.16   11.32
   3   8  -1  122.55    7.39
   3  -8   1  108.59   10.48
   3   8  -1  121.79   10.46
  -3   8   1  100.77    8.56
   3   8   0  157.70    8.80
   3   8   0  128.59   12.43
   3   8   0  158.16   12.75
  -3   8   0  125.42    9.15
   3   8   0  146.06   11.64
   3  -8   0  145.76   12.15
   3   8   1  142.41   12.11
   3   8   1  119.84   12.22
   3   8   1  136.72   11.69
  -3   8  -1  114.36    8.61
   3  -8  -1  128.02   12.03
   3   8   1  127.38    8.93
   3   8   2   91.42   10.51
   3   8   2   75.96   10.46
   3   8   2   98.51   11.18
   3   8   2   91.04    8.74
   3  -8  -2   87.51   11.21
  -3   8  -2   76.56    7.79
   3   8   3  153.76   12.05
   3   8   3  150.35   12.54
   3   8   3  113.97   11.64
  -3   8  -3  107.69    8.25
   3   8   3  134.38   10.25
   3  -8  -3  133.08   12.55
   3   8   4  100.60    9.85
   3   8   4   88.03   10.13
   3   8   4  123.76   12.41
   3   8   4  108.35   11.06
   3   8   5  409.74   17.71
   3   8   5  412.29   18.89
   3   8   5  446.73   18.16
   3   8   6  320.53   15.12
   3   8   6  287.48   16.35
   3   8   6  329.46   15.36
   3   8   7  538.21   19.23
   3   8   7  523.01   19.06
   3   8   8  363.72   14.96
   3   8   8  346.39   15.37
   3   8   9  446.67   15.90
   3   8   9  413.45   16.25
   3   8  10  169.22   14.85
   3   8  10  193.60   11.50
  -3   9   3    2.35    5.90
   3   9  -3    9.74    9.59
   3   9  -3    5.09    6.50
   3  -9   3    7.17    7.24
   3   9  -2   93.99   12.13
   3   9  -2   92.62    9.91
   3   9  -2   87.00    9.14
  -3   9   2   74.56    7.59
   3  -9   2  101.17   10.64
   3   9  -1   26.27    7.85
   3   9  -1   26.15    8.80
   3   9  -1   24.31    9.28
  -3   9   1   23.80    6.38
   3  -9   1   27.28    8.42
  -3   9   0   46.83    6.71
   3   9   0   52.03    9.90
   3   9   0   65.49    9.68
   3   9   0   59.56    9.21
   3  -9   0   60.22    9.74
   3   9   1   31.55    8.63
   3   9   1   30.38    8.56
   3   9   1   24.52    9.00
  -3   9  -1   21.32    6.26
   3   9   1   31.15    5.72
   3   9   2   82.31   10.05
   3   9   2   83.52   10.40
   3   9   2   67.30    9.81
  -3   9  -2   60.15    7.36
   3   9   2   83.60    7.56
   3   9   3    8.45    8.03
   3   9   3    5.77    7.10
  -3   9  -3    6.11    5.48
   3   9   3   13.66    6.20
   3   9   3    8.23    8.09
   4   0   0 3013.38   57.52
   4   0  -1 1126.69   25.09
   4   0   1 1222.75   28.94
   4   0  -2 5746.85  100.68
  -4   0  -2 5428.80  104.92
  -4   0  -3  799.30   23.84
  -4   0   3  845.66   26.66
  -4   0  -4 6093.64  115.26
  -4   0   4 6013.92  113.19
  -4   0  -5  842.93   28.89
  -4   0   5  888.48   24.76
  -4   0   6 2244.27   46.50
  -4   0  -6 2275.26   57.61
   4   0  -6 2259.03   49.94
  -4   0  -7 1418.37   44.63
   4   0  -7 1395.53   35.74
  -4   0  -8    1.33   11.64
   4   0  -8   52.52    7.80
  -4   0  -9  991.17   38.95
   4   0  -9  888.16   27.18
  -4   0 -10  245.59   20.77
   4   0 -10  230.04   13.22
  -4   0 -11  317.61   22.15
   4   0 -11  332.83   16.50
  -4   0 -12   21.82   11.81
  -4   0  13  163.57   17.61
  -4   0  14   13.39   12.26
  -4   0 -14   17.15    4.11
  -4   0  15    8.61   11.92
  -4   0 -15    9.26    3.51
  -4   0  16   94.17   14.14
  -4   0  17   -1.61   10.58
  -4   0  18  258.21   16.80
  -4   0  19   50.18   10.77
  -4   0  20   42.59   10.00
  -4   0  21  111.94   11.57
  -4  -1 -21   19.36    8.67
  -4   1  21    8.82    8.59
  -4  -1 -21    3.96    9.85
  -4   1  20   42.86   10.83
  -4  -1 -20   25.01   11.44
  -4  -1 -19  145.90   11.57
   4   1 -19  145.95    8.11
   4   1 -18   57.48    7.10
  -4   1  18   45.15   11.25
  -4  -1 -18   66.38    9.65
  -4  -1 -17  177.21   12.58
   4   1 -17  172.27    9.76
   4   1 -16  402.60   14.36
  -4   1  16  351.15   20.00
   4   1 -15  248.86   11.93
  -4  -1 -15  174.19   19.62
  -4  -1 -14  350.40   25.17
   4   1 -14  409.72   15.34
  -4  -1 -13  743.16   35.94
   4   1 -13  779.02   22.61
  -4  -1 -12  489.66   28.97
   4   1 -12  503.98   18.04
  -4  -1 -11  271.20   22.73
   4   1 -11  265.25   13.62
   4   1 -10  607.05   20.56
  -4  -1 -10  618.99   30.92
   4   1 -10  546.55   19.10
  -4  -1  -9   47.85   13.69
   4   1  -9   49.09    8.76
   4   1  -9   42.46    6.75
  -4   1   8  814.88   19.45
   4   1  -8  850.80   25.78
   4   1  -8  777.88   22.73
  -4  -1  -8  860.98   34.25
  -4  -1  -7  998.34   35.53
   4   1  -7  868.34   24.20
   4   1  -7  927.31   27.29
  -4   1   7  849.75   21.77
  -4  -1  -7  944.48   34.77
  -4  -1  -6  595.23   25.51
  -4  -1  -6  638.21   28.79
   4   1  -6  647.65   22.47
  -4   1   6  590.52   18.43
  -4  -1  -5 2303.53   55.86
  -4   1   5 2173.32   49.42
  -4  -1  -4 1051.03   31.57
  -4  -1  -3 2048.66   48.23
   4   1  -2 1576.36   34.19
  -4  -1  -2 1557.84   38.19
  -4  -1  -1  493.27   24.43
   4   1  -1  580.22   16.79
   4   1   0 2097.21   43.23
  -4  -1   0 1961.80   52.45
  -4   1  -1  553.76   14.70
  -4  -1   1  552.15   22.69
   4   1   1  561.94   17.71
   4   1   2 1395.09   33.23
  -4  -1   2 1453.11   37.84
  -4  -1   3 2054.33   46.92
   4   1   3 2082.37   46.95
  -4  -1   4 1238.97   31.97
   4   1   4 1262.86   34.65
  -4   1  -5 2528.40   60.81
   4  -1  -6  609.89   21.81
  -4   1  -6  607.09   26.26
   4  -1  -7  792.50   26.15
   4  -1  -8  960.34   29.66
  -4  -1   9   55.39   16.38
   4  -1  -9   36.83    8.51
   4  -1 -10  591.03   23.42
  -4  -1  10  811.25   35.75
   4  -1 -11  220.00   15.27
  -4  -1  11  307.93   23.68
  -4  -1  12  680.73   31.70
  -4  -1  13  947.72   36.82
  -4  -1  14  507.76   25.69
  -4  -1  15  261.03   18.54
  -4   1 -15  248.65   11.21
  -4  -1  16  378.84   20.55
  -4   1 -16  366.00   13.14
  -4  -1  17  143.18   14.71
  -4   1 -17  139.36    8.36
  -4   1 -18   46.76    5.92
  -4  -1  18   41.95   11.40
  -4   1 -19  139.80    8.32
  -4  -1  19  108.38   12.68
  -4  -1  20   56.34   10.85
  -4  -1  21    3.31    8.59
  -4  -2 -21    5.26    9.94
  -4  -2 -21   21.56    9.77
   4   2 -21    7.45    6.36
  -4   2  21    6.72    9.07
  -4   2  20   96.86   11.62
   4   2 -20  103.40    8.65
  -4  -2 -19    4.43   11.03
   4   2 -19    4.65    6.55
  -4   2  19    6.08    9.58
  -4  -2 -19   22.26   10.27
  -4  -2 -18   48.01   12.98
   4   2 -18   62.00    8.35
  -4  -2 -17   47.59   13.76
   4   2 -17   50.27    8.13
  -4  -2 -16  115.19   16.91
   4   2 -16  125.56   10.03
  -4  -2 -15   47.16   15.18
  -4  -2 -15   81.21   11.93
   4   2 -15   50.51    8.62
  -4  -2 -14 1264.70   46.29
   4   2 -14 1200.88   32.00
   4   2 -13   32.09    7.94
  -4  -2 -13   25.95   13.95
  -4  -2 -13   32.34   11.67
  -4  -2 -12 1394.55   43.07
   4   2 -12 1399.27   35.70
   4   2 -11  240.98   13.60
  -4  -2 -11  251.10   18.61
  -4  -2 -11  287.80   22.97
   4   2 -10  620.73   18.40
  -4  -2 -10  605.11   28.30
   4   2 -10  678.16   22.52
  -4  -2  -9  188.41    7.06
  -4  -2  -9  152.63   15.88
   4   2  -9  172.88    8.66
  -4   2   9  192.99    7.33
   4   2  -9  200.60   12.93
  -4  -2  -9  211.86   19.63
  -4  -2  -8  632.53   16.54
   4   2  -8  652.10   17.81
  -4   2   8  639.33   16.86
   4   2  -8  661.76   22.40
  -4  -2  -7  779.80   30.99
   4   2  -7  771.80   19.57
   4   2  -7  754.27   24.38
  -4  -2  -6  957.19   25.87
  -4  -2  -6 1110.99   35.62
   4   2  -6 1149.55   31.09
  -4  -2  -6  844.14   35.54
  -4  -2  -5  621.29   21.47
  -4  -2  -5  678.66   25.61
   4   2  -5  726.15   24.00
  -4  -2  -5  561.56   28.02
  -4  -2  -4  915.72   29.77
   4   2  -4  958.90   28.44
   4   2  -3 1419.92   36.55
  -4  -2  -3 1418.08   37.47
   4   2  -2   74.04    9.82
   4   2  -2   79.37    7.90
  -4  -2  -2   55.57   10.50
   4   2  -1 2184.60   44.39
  -4  -2  -1 2030.93   52.51
  -4  -2   0  726.32   26.57
   4   2   0  686.99   20.46
  -4  -2   1 2132.40   49.19
   4   2   1 2016.59   42.87
  -4   2  -1 1848.65   34.60
  -4  -2   1 1676.01   53.66
  -4   2  -2   15.95    4.30
  -4  -2   2   13.37   10.67
   4   2   2   11.68    6.26
   4   2   3 1389.18   35.14
  -4   2  -3 1391.43   33.67
  -4  -2   3 1357.42   47.09
   4   2   4  999.23   29.55
  -4  -2   4 1070.45   40.64
  -4  -2   5  867.10   36.53
   4   2   5  808.50   27.95
   4  -2  -5  749.57   25.72
   4   2   6 1192.00   34.81
   4  -2  -6 1149.53   33.90
   4  -2  -7  765.84   26.42
   4  -2  -8  762.68   27.04
   4  -2  -9  221.44   15.20
  -4  -2  10  875.74   34.55
   4  -2 -10  715.83   27.32
  -4  -2  11  249.81   19.26
   4  -2 -11  179.33   14.65
  -4  -2  12 1973.88   56.02
  -4  -2  13   20.36   12.28
  -4  -2  14 1593.77   47.75
  -4  -2  15   61.69   12.93
  -4   2 -15   63.88    9.19
  -4  -2  16  171.22   15.60
  -4   2 -16  153.44   10.87
  -4   2 -17   53.41    8.73
  -4  -2  17   49.50   11.40
  -4   2 -18   72.23    8.76
  -4  -2  18   60.11   11.59
  -4   2 -19    6.39    6.97
  -4  -2  19    4.95    9.82
  -4   2 -20  108.92    9.27
  -4  -2  20   88.68   11.90
  -4   2 -21   15.56    7.59
  -4  -2  21   11.68   10.24
  -4  -3 -20   20.41   10.33
  -4  -3 -20   17.37   11.65
  -4  -3 -19  102.86   15.45
  -4  -3 -19  118.46   14.06
  -4  -3 -18   -1.91   11.11
  -4  -3 -18    6.60   11.98
  -4  -3 -17  127.45   17.67
  -4  -3 -17  129.23   14.28
  -4  -3 -16    2.87    9.72
  -4  -3 -16    3.14   12.91
  -4  -3 -15   38.21   11.55
  -4  -3 -15   73.15   16.96
  -4  -3 -14  108.65   14.06
  -4  -3 -14  179.46   21.15
  -4  -3 -13  311.01   24.47
  -4  -3 -13  174.34   16.46
  -4  -3 -12  702.56   33.82
  -4  -3 -12  433.43   24.39
  -4  -3 -11  145.02   18.50
  -4  -3 -11   93.95   14.25
  -4  -3 -10  772.01   34.08
  -4   3  10  661.82   14.72
  -4  -3  -9   58.36   13.71
  -4  -3  -9   89.61   15.30
  -4  -3  -8  476.85   25.34
   4   3  -8  434.22   11.67
   4   3  -7  464.24   12.68
  -4  -3  -7  444.45   23.61
   4   3  -7  488.62   20.12
  -4  -3  -6  705.87   30.69
  -4  -3  -6  739.28   20.78
   4   3  -6  782.55   26.00
  -4  -3  -6  767.73   30.67
  -4  -3  -5 1863.41   53.69
  -4  -3  -5 2029.55   43.89
  -4  -3  -5 1878.22   50.60
   4   3  -5 1995.45   47.38
  -4  -3  -4  772.28   31.11
  -4  -3  -4  730.22   23.24
   4   3  -4  803.17   26.32
  -4  -3  -3 1763.90   42.47
  -4  -3  -2  944.13   29.86
   4   3  -2 1150.11   28.95
  -4  -3  -1 1130.15   34.85
   4   3  -1 1329.82   32.40
  -4  -3   0 1240.27   38.50
   4   3   0 1437.91   34.23
  -4  -3   1 1128.30   37.69
  -4   3  -1 1237.08   24.39
  -4  -3   2  806.46   31.79
   4   3   2  998.73   27.77
  -4  -3   3 1722.74   49.93
  -4  -3   4  738.99   31.31
  -4  -3   5 2077.67   57.31
   4  -3  -5 1998.27   49.55
  -4  -3   6  955.04   36.35
   4  -3  -6  871.62   29.40
   4  -3  -7  480.36   21.72
   4  -3  -7  547.49   14.08
   4  -3  -8  632.26   19.15
   4  -3  -8  496.87   22.52
   4  -3  -9  179.22   14.61
   4  -3  -9  114.67   12.57
   4  -3 -10  673.12   28.21
   4  -3 -10 1112.82   36.66
  -4  -3  11   86.79   14.05
   4  -3 -11   79.71   12.32
  -4  -3  12  703.61   29.99
  -4  -3  13  401.27   23.34
  -4  -3  14  186.05   17.40
  -4  -3  15   60.74   13.50
  -4  -3  16    7.14   11.55
  -4  -3  17  148.80   15.92
  -4  -3  18    9.49   10.89
  -4  -3  19  154.44   14.78
  -4  -3  20   28.48   11.26
   4   4 -19   35.93    8.69
  -4  -4 -19   20.92   10.48
   4   4 -18   43.77    8.71
  -4  -4 -18   30.61   10.48
  -4  -4 -17   80.95   13.30
   4   4 -17   96.77    9.98
  -4  -4 -16   23.16   11.48
   4   4 -16   39.31    8.68
  -4  -4 -15  223.88   17.97
   4   4 -15  255.55   14.09
  -4  -4 -14    6.27   11.61
  -4  -4 -13   62.20   12.62
  -4  -4 -12   33.80   11.81
  -4  -4 -12   52.89   15.77
  -4  -4 -11  264.52   19.09
  -4  -4 -11  353.65   24.95
  -4  -4 -10   73.47   12.84
  -4  -4 -10   87.81   15.36
  -4  -4  -9  575.19   28.94
  -4  -4  -8  117.42   15.88
  -4  -4  -7  876.50   33.46
  -4  -4  -6  827.70   31.81
  -4  -4  -4 2799.81   58.90
  -4  -4  -3  610.19   21.44
  -4  -4  -2 3059.76   65.87
  -4  -4  -1  679.34   24.57
  -4  -4   0 2370.92   54.44
  -4   4   0 2136.48   37.88
  -4  -4   1  627.54   25.60
  -4  -4   2 2974.47   69.46
   4  -4  -2 2869.79   64.01
  -4  -4   3  529.14   24.94
  -4  -4   4 2477.68   63.82
  -4  -4   5  681.41   29.78
  -4  -4   6  823.16   33.40
  -4  -4   7 1010.10   37.70
   4  -4  -8   81.40    5.29
   4  -4  -8   76.49   11.35
   4  -4  -9  673.41   17.71
   4  -4  -9  648.14   26.72
   4  -4 -10   62.01    7.65
   4  -4 -10   57.33   11.43
   4  -4 -11  294.33   19.59
   4  -4 -11  365.50   16.71
  -4  -4  12   40.79   12.90
   4  -4 -12   41.47   10.61
  -4  -4  13  142.74   16.83
   4  -4 -13  164.66   16.03
   4  -4 -14   15.73   13.86
  -4  -4  14   21.25   12.57
  -4  -4  15  402.67   22.94
   4  -4 -15  520.08   28.97
   4  -4 -16   65.54   17.77
  -4  -4  16   51.95   12.85
  -4   4 -16   43.16   10.64
  -4   4 -17  133.96   13.22
  -4  -4  17  146.95   15.50
   4  -4 -17  175.44   21.54
   4  -4 -18   87.86   18.90
  -4   4 -18   66.99   11.51
  -4  -4  18   54.99   12.48
   4  -4 -19   83.34   18.98
  -4   4 -19   76.25   11.81
  -4  -4  19   59.70   12.24
   4   5  -9  254.77   15.30
   4   5  -8  329.84   17.38
   4   5  -7  512.78   21.75
   4   5  -6  679.54   25.47
   4   5  -5  484.32   20.85
   4   5  -5  418.61   22.73
   4   5  -4  504.44   24.61
   4   5  -3  336.43   20.04
   4   5  -2  880.97   32.05
  -4   5   1  170.62    6.74
   4   5  -1  166.82   14.75
  -4   5   0  722.43   16.33
   4  -5   0  706.79   24.41
  -4   5  -1  156.76    6.89
   4   5   1  143.28   13.32
   4  -5  -1  142.64   11.69
  -4  -5   2  925.11   31.43
   4  -5  -2  889.51   28.32
  -4  -5   3  382.97   20.37
   4  -5  -3  358.06   18.04
   4   5   3  322.86   16.55
  -4  -5   4  462.11   22.90
   4  -5  -4  449.36   19.94
   4   5   4  391.59   17.33
  -4  -5   5  370.84   21.44
   4   5   5  370.94   16.58
   4  -5  -5  377.26   18.93
  -4  -5   6  679.46   28.77
   4   5   6  639.36   21.80
   4  -5  -6  624.71   25.15
  -4  -5   7  400.12   22.79
   4   5   7  396.05   16.44
  -4  -5   8  348.69   21.72
   4   5   8  314.98   14.14
   4  -5 -10  311.30   11.43
   4  -5 -11  409.02   14.72
   4  -5 -12   94.02    8.88
   4  -5 -13  356.42   16.24
  -4  -5  13  355.71   22.51
   4  -5 -14  543.74   22.01
  -4  -5  14  531.58   26.55
   4  -5 -15  160.39   15.15
  -4  -5  15  165.03   17.24
  -4   5 -16  606.82   24.69
  -4  -5  16  619.45   28.06
  -4   5 -17    3.85   10.13
   4  -5 -17    9.21   13.11
  -4  -6 -15  107.22   19.39
  -4  -6 -14  265.70   23.77
  -4   6  13   61.70    4.04
  -4  -6 -13   57.17   16.32
   4   6 -10  506.85   25.51
   4   6  -9  119.10   14.95
   4   6  -8  541.27   21.68
   4   6  -8  545.72   26.43
   4   6  -7  225.65   14.78
   4   6  -7  214.05   17.72
   4   6  -6  271.98   16.24
   4   6  -6  234.69   18.10
   4   6  -5  468.63   20.83
   4   6  -5  406.04   22.59
   4   6  -4  121.35   12.48
   4   6  -4  109.67    5.44
   4   6  -4  105.34   14.18
   4   6  -3  595.78   16.33
   4   6  -3  582.15   26.81
  -4   6   2   44.43    5.51
   4   6  -2   49.73   11.94
   4  -6   2   43.62    8.08
   4  -6   1  638.58   22.43
  -4   6   1  611.82   16.01
   4   6  -1  640.90   27.05
  -4   6   0    9.58    4.23
   4   6   0    3.82    9.08
   4  -6   0    8.51    7.06
   4  -6  -1  622.51   23.19
  -4   6  -1  596.97   15.87
   4   6   1  599.25   25.54
   4   6   2   32.30    9.72
  -4   6  -2   25.99    4.86
   4  -6  -2   25.69    7.73
   4  -6  -3  537.90   22.12
   4   6   3  505.74   21.81
   4   6   4  106.86   11.35
   4  -6  -4  103.24   11.66
   4   6   4  109.15   10.92
   4  -6  -5  428.62   20.40
   4   6   5  408.80   17.41
   4   6   5  394.30   17.89
   4   6   6  284.40   14.56
   4  -6  -6  297.54   17.31
   4   6   6  298.51   14.92
   4   6   7  243.86   13.60
   4  -6  -7  274.69   17.55
   4   6   7  246.28   12.92
   4   6   8  491.00   18.52
   4  -6  -8  591.55   25.51
   4   6   9   81.77    8.91
   4  -6  -9   94.35   12.78
   4  -6 -13   42.42    7.47
   4  -6 -14  276.38   13.75
   4  -6 -15  131.44   12.06
   4   7 -11   51.32   12.96
   4   7 -10  154.15   16.17
   4   7  -9  103.42   14.66
   4   7  -8  231.59   14.73
   4   7  -8  236.82   18.79
   4   7  -7  235.05   15.11
   4   7  -7  229.01   18.71
   4   7  -6  408.56   18.98
   4   7  -6  391.12   22.88
   4  -7   6  336.46   15.67
   4  -7   5  254.63   13.61
   4   7  -5  299.03   19.86
   4  -7   4  220.05   13.00
   4   7  -4  224.29   17.48
   4  -7   3  569.88   21.34
   4   7  -3  633.14   15.39
   4   7  -3  592.71   26.08
  -4   7   2  322.74   12.33
   4  -7   2  348.78   16.62
   4   7  -2  379.37   12.40
   4   7  -2  329.34   19.64
   4  -7   1  989.00   29.62
  -4   7   1  937.91   22.74
   4   7  -1 1006.56   24.72
   4   7  -1  931.01   32.40
  -4   7   0  252.95   10.35
   4   7   0  322.68   17.02
   4  -7   0  286.85   15.45
   4   7   0  296.62   13.52
   4   7   0  255.97   16.81
  -4   7  -1  935.49   23.26
   4  -7  -1 1034.16   31.10
   4   7   1 1035.64   29.32
   4   7   1  917.25   31.41
   4  -7  -2  303.39   16.63
   4   7   2  284.85   15.62
  -4   7  -2  272.47   11.03
   4   7   2  327.12   16.43
   4   7   2  284.20   16.96
  -4   7  -3  584.25   17.19
   4  -7  -3  681.29   25.23
   4   7   3  735.78   23.76
   4   7   3  630.39   24.04
   4  -7  -4  259.09   15.75
   4   7   4  261.16   14.62
   4   7   4  250.10   15.28
   4  -7  -5  322.99   18.13
   4   7   5  322.38   16.08
   4   7   5  323.99   17.14
   4   7   6  513.31   22.30
   4   7   6  440.17   18.08
   4  -7  -6  461.07   22.32
   4   7   6  457.53   19.12
   4  -7  -7  267.19   17.63
   4   7   7  242.49   13.29
   4   7   7  247.87   13.44
   4   7   8  248.10   13.48
   4  -7  -8  267.77   18.05
   4   7   8  262.91   13.43
   4   7   9  100.54    9.69
   4   7   9   99.36    8.46
   4   7  10  127.41   14.00
   4   7  10   98.91    9.16
   4   8  -8  104.98   11.46
   4  -8   8   89.89    9.07
   4   8  -7  321.05   16.85
   4   8  -7  333.47   21.59
   4   8  -6  129.87   12.67
   4  -8   6  113.55   10.18
   4   8  -6  121.90   15.00
   4   8  -5  234.83   15.44
   4  -8   5  200.69   12.61
   4   8  -5  215.51   17.05
   4   8  -4  274.55   13.75
   4  -8   4  262.17   13.81
   4   8  -4  292.44   18.92
   4  -8   3  197.44   12.83
   4   8  -3  193.85   12.45
   4   8  -2  715.59   28.03
   4   8  -2  751.32   17.78
   4  -8   2  713.68   24.20
   4   8  -2  748.26   23.17
   4   8  -1  134.02   13.60
   4   8  -1  172.50   13.01
   4   8  -1  153.92   11.55
   4   8  -1  153.88    8.13
  -4   8   1  124.73    8.00
   4  -8   1  147.66   12.08
   4   8   0  966.48   33.09
   4   8   0 1154.62   30.91
   4   8   0 1080.04   26.49
   4  -8   0 1034.49   31.35
  -4   8   0  969.16   24.69
   4   8   0 1260.94   33.32
   4   8   1  116.58   12.73
  -4   8  -1  115.27    7.61
   4   8   1  142.83   11.69
   4   8   1  139.11    9.40
   4  -8  -1  128.44   11.88
   4   8   1  157.85   12.81
   4   8   2  680.94   25.80
   4   8   2  841.70   26.07
   4   8   2  718.32   22.88
  -4   8  -2  638.90   18.58
   4  -8  -2  722.62   25.97
   4   8   2  813.36   25.59
   4   8   3  188.42   12.27
   4  -8  -3  204.74   14.38
   4   8   3  212.29   13.60
   4   8   3  226.80   14.38
   4   8   3  193.93   14.02
  -4   8  -4  224.34   10.37
   4   8   4  262.99   15.06
   4  -8  -4  301.56   17.60
   4   8   4  316.16   15.59
   4   8   4  347.46   17.61
   4   8   4  299.37   16.33
   4   8   5  283.31   16.52
   4   8   5  215.85   14.97
   4   8   5  239.89   13.93
   4  -8  -5  246.55   16.56
   4   8   5  233.35   14.28
   4   8   6  161.52   13.85
   4   8   6  105.37   12.00
   4   8   6  132.96   10.99
   4  -8  -6  136.65   13.37
   4   8   6  143.21   11.85
   4   8   7  344.25   15.60
   4   8   7  384.82   17.21
   4   8   8  131.63   14.77
   4   8   8   99.20    9.64
   4   8   8  103.62    9.86
  -5   0   0    1.45   10.51
   5   0   0    4.57    5.03
   5   0   1  249.13   13.00
  -5   0  -1  256.25   19.63
  -5   0   1  203.03   17.01
   5   0  -1  220.77    9.92
   5   0  -2  102.18    6.72
  -5   0   2  104.23   12.83
  -5   0  -3  791.25   23.91
  -5   0   3  816.33   28.16
   5   0  -3  795.05   19.36
   5   0  -4   72.51    5.74
  -5   0  -4   70.79    8.58
  -5   0   4   69.01    9.74
  -5   0   5   38.89    8.41
  -5   0  -5   34.27    8.47
  -5   0  -6    4.14    8.54
  -5   0   6    4.20    6.83
  -5   0   7   37.34    7.06
   5   0  -7   35.72    8.36
  -5   0  -7   34.27   10.80
  -5   0  -8   19.66   10.93
   5   0  -8   13.31    7.37
  -5   0  -9   15.23   11.39
   5   0  -9   13.63    7.32
  -5   0 -10  509.40   26.34
   5   0 -10  469.89   19.41
  -5   0 -11   28.41   12.46
   5   0 -11   28.86    8.30
  -5   0 -12 1119.16   40.68
   5   0 -12 1025.90   31.90
  -5   0 -13  617.16   30.73
   5   0 -13  514.39   21.65
  -5   0 -14  499.40   28.11
  -5   0  14  590.33   29.44
  -5   0 -15 1757.49   33.40
  -5   0  15 1855.06   53.50
  -5   0 -16  318.01    8.43
  -5   0 -16  277.35   21.68
  -5   0 -17 1354.39   46.17
  -5   0  17 1889.67   50.30
  -5   0  18  368.26   21.52
  -5   0 -18  265.52   20.06
  -5   0  19  657.28   25.63
  -5   0 -19  450.73   24.28
  -5   0  20  357.43   18.53
  -5   0 -20  243.54   18.44
  -5  -1 -20  193.40   13.19
  -5   1  20  155.81   14.72
  -5  -1 -19  613.49   21.67
  -5   1  19  567.09   26.03
  -5  -1 -18  678.11   22.95
  -5   1  18  607.74   26.41
  -5  -1 -17  354.87   16.94
  -5   1  17  326.01   20.81
  -5  -1 -16 1274.58   33.99
  -5  -1 -16  955.60   38.46
  -5  -1 -15  333.57   17.50
  -5  -1 -15  258.01   21.29
  -5  -1 -14 1142.35   33.72
  -5  -1 -14  982.56   39.64
  -5  -1 -13  442.94   21.01
  -5  -1 -13  425.81   25.73
  -5  -1 -12  330.65   18.86
  -5  -1 -12  342.20   10.00
   5   1 -11  629.24   21.98
  -5  -1 -11  745.69   32.80
   5   1 -10  377.12   16.37
  -5  -1 -10  427.54   24.56
   5   1  -9  553.01   19.65
  -5   1   9  578.61   16.39
  -5  -1  -8 1455.77   43.91
   5   1  -8 1364.74   35.22
  -5   1   8 1397.17   32.18
  -5  -1  -7  330.83   19.46
  -5   1   7  315.04   13.63
  -5  -1  -6 1057.85   33.09
  -5   1   6 1030.85   28.32
  -5   1   5   25.22    8.64
  -5  -1  -5   31.96    9.04
  -5  -1  -4  112.60   11.36
  -5   1   4   92.57   11.57
   5   1  -3  309.67   11.97
  -5  -1  -3  289.92   22.12
  -5  -1  -3  299.12   15.48
   5   1  -2  119.54    8.02
  -5  -1  -2  107.00   15.15
   5   1  -1   80.94    7.39
  -5  -1  -1   70.78   13.16
   5   1   0  255.68   11.46
  -5  -1   0  254.50   18.61
   5   1   1   75.75    7.82
  -5  -1   1   71.94   12.06
   5   1   2  109.92    9.39
  -5   1  -2  104.80    7.30
   5  -1  -2  123.75    6.87
  -5  -1   2  109.96   12.36
   5   1   3  316.43   15.96
   5  -1  -3  283.05    8.80
  -5  -1   3  305.50   16.95
  -5  -1   4  104.74   10.76
  -5   1  -4   85.90    8.47
   5  -1  -4   85.17    4.72
  -5  -1   5   45.52    8.40
  -5   1  -5   26.76    8.07
   5  -1  -6 1120.19   32.96
  -5   1  -6 1109.43   32.75
   5  -1  -7  248.37   15.26
  -5   1  -7  250.66   16.53
  -5   1  -8 1493.99   43.86
   5  -1  -8 1419.91   39.60
  -5   1  -9  610.10   27.75
   5  -1  -9  539.52   22.37
  -5   1 -10  464.24   25.11
   5  -1 -10  463.97   21.16
  -5   1 -11  617.41   28.58
   5  -1 -11  609.28   24.15
  -5   1 -12  281.10   19.99
   5  -1 -12  331.98   18.41
  -5   1 -13  353.67   21.31
   5  -1 -13  378.63   19.98
  -5  -1  14 1252.95   44.10
  -5  -1  15  392.54   23.94
  -5  -1  16 1263.22   41.48
  -5   1 -16 1290.45   29.64
  -5  -1  17  421.42   22.79
  -5   1 -17  452.36   14.50
  -5  -1  18  594.29   25.56
  -5   1 -18  587.81   15.56
  -5   1 -19  677.04   16.11
  -5  -1  19  616.72   26.34
  -5  -1  20  128.72   13.93
  -5   1 -20  172.03    6.98
   5   2 -19  117.28    9.59
  -5  -2 -19  144.17   13.57
  -5  -2 -19   74.78   14.38
  -5   2  19   94.69   12.73
   5   2 -18  275.87   13.40
  -5  -2 -18  312.10   17.88
   5   2 -17  551.37   18.99
  -5  -2 -17  591.67   23.67
   5   2 -16   91.58    9.85
  -5  -2 -16   79.88   15.21
   5   2 -15  640.59   21.56
  -5  -2 -15  568.75   30.40
   5   2 -14  165.26   12.08
  -5  -2 -14  164.65   19.58
   5   2 -13  516.45   20.06
  -5  -2 -13  583.05   25.69
  -5  -2 -13  549.80   29.88
   5   2 -12  481.95   19.65
  -5  -2 -12  505.84   28.55
  -5  -2 -11  798.63   34.14
  -5  -2 -11  727.99   15.85
   5   2 -11  725.89   24.42
  -5  -2 -11  860.75   32.74
   5   2 -11  640.01   20.36
  -5   2  10  498.41   13.12
  -5  -2 -10  433.47   12.67
  -5  -2 -10  529.39   27.67
   5   2 -10  491.46   20.06
   5   2 -10  431.96   15.65
  -5  -2 -10  533.60   26.74
  -5  -2  -9 1472.76   33.24
  -5  -2  -9 1853.35   51.40
   5   2  -9 1748.71   42.40
   5   2  -9 1523.40   35.37
  -5  -2  -9 1748.09   51.16
  -5   2   9 1648.30   33.68
  -5  -2  -8  150.47    9.17
  -5  -2  -8  170.48   16.27
   5   2  -8  152.11    9.35
   5   2  -8  170.85   12.99
  -5   2   8  141.55    9.25
  -5  -2  -8  140.70   16.96
  -5  -2  -7 3504.60   77.21
  -5   2   7 3235.41   65.61
   5   2  -7 3562.16   71.68
  -5  -2  -7 3036.64   80.34
  -5  -2  -7 3218.60   66.62
   5   2  -6  353.83   17.68
  -5  -2  -6  341.31   19.18
  -5  -2  -6  306.83   15.41
  -5  -2  -5 2403.69   56.61
  -5  -2  -5 2207.33   54.54
  -5  -2  -4  550.48   22.37
  -5  -2  -4  449.03   21.39
   5   2  -3  334.30   13.56
  -5  -2  -3  249.51   17.24
  -5  -2  -2  322.73   21.08
   5   2  -2  361.20   14.53
  -5  -2  -1   34.89   11.29
   5   2  -1   31.99    6.57
  -5  -2  -1   14.91    9.68
  -5  -2   0    4.10   10.00
  -5  -2   0   -6.05   10.33
   5   2   0    0.75    5.87
   5   2   1   36.90    7.30
  -5  -2   1   45.80   10.32
  -5  -2   1   27.04   11.52
   5   2   2  326.98   14.67
  -5   2  -2  301.92    9.78
  -5   2  -3  301.59   11.24
   5   2   3  335.92   15.71
  -5  -2   3  328.64   24.90
   5   2   4  562.04   21.62
  -5   2  -4  531.05   17.33
  -5  -2   4  587.89   33.15
  -5   2  -5 2466.18   54.94
  -5  -2   5 2859.07   78.17
  -5   2  -6  388.19   18.78
   5  -2  -6  367.36   18.49
  -5  -2   6  428.58   28.46
  -5   2  -7 3448.10   75.30
   5  -2  -7 3578.82   76.77
   5  -2  -8  110.64   12.03
   5  -2  -9 1680.46   45.54
   5  -2 -10  480.87   22.25
  -5  -2  11  935.65   37.11
   5  -2 -11  658.24   26.76
  -5  -2  12  586.72   29.47
   5  -2 -12  438.07   22.84
  -5  -2  13  684.64   30.56
   5  -2 -13  500.13   24.35
  -5  -2  14  221.87   19.86
  -5  -2  15  702.83   30.98
  -5  -2  16   67.32   14.74
  -5  -2  17  495.38   24.94
  -5   2 -17  502.70   17.97
  -5  -2  18  194.79   16.26
  -5   2 -18  226.27   12.25
  -5  -2  19   77.19   12.13
  -5   2 -19   88.75    8.86
  -5  -3 -18  554.87   24.19
  -5  -3 -18  478.08   27.05
  -5  -3 -17  531.90   28.58
  -5  -3 -17  572.25   25.24
  -5  -3 -16  962.11   38.57
  -5  -3 -16  921.67   32.97
  -5  -3 -15  227.74   21.07
  -5  -3 -15  207.09   17.75
  -5  -3 -14  630.74   31.57
  -5  -3 -14  493.23   25.41
  -5  -3 -13  454.13   27.30
  -5  -3 -13  308.60   20.98
  -5  -3 -12  394.38   25.81
  -5  -3 -12  242.26   19.51
  -5  -3 -11  473.68   26.62
  -5   3  11  446.33   11.22
  -5   3  10  265.77    9.50
   5   3 -10  247.35    9.84
  -5  -3  -9  344.57   11.34
   5   3  -9  315.31   11.08
  -5  -3  -9  381.36   23.05
  -5  -3  -9  253.78   21.09
  -5   3   9  302.73   11.67
   5   3  -8  727.54   18.70
  -5  -3  -8  725.48   19.42
  -5  -3  -7  180.49   16.69
  -5  -3  -7  156.79    9.53
  -5  -3  -6  211.28   19.14
  -5  -3  -6  200.79   11.14
  -5  -3  -6  232.20   17.06
  -5  -3  -5  390.21   24.19
  -5  -3  -5  375.24   15.73
  -5  -3  -4   32.94    8.00
  -5  -3  -3  219.96   14.43
  -5  -3  -2   20.00    8.51
  -5  -3  -1   15.26    9.22
  -5  -3   0    0.61    9.32
  -5  -3   1   16.58    9.59
  -5   3  -2   34.04    3.16
  -5  -3   2   24.09   10.25
  -5  -3   3  233.09   18.69
  -5   3  -3  264.93    9.74
  -5  -3   4   87.99   14.45
  -5   3  -4   71.91    7.44
   5  -3  -4   81.98   10.55
  -5  -3   5  578.99   29.40
   5  -3  -5  516.81   22.35
  -5  -3   6  307.15   22.58
   5  -3  -6  267.15   16.59
  -5  -3   7  252.93   21.24
   5  -3  -7  215.88   15.41
  -5  -3   8  787.81   34.83
   5  -3  -8  687.72   27.33
   5  -3  -9  512.72   15.34
   5  -3  -9  358.90   20.46
   5  -3 -10  342.34   17.05
   5  -3 -10  206.67   16.32
   5  -3 -11  955.78   31.25
   5  -3 -11  445.55   23.93
  -5  -3  12  404.36   25.10
   5  -3 -12  288.82   19.71
  -5  -3  13  541.86   27.32
   5  -3 -13  385.53   22.41
  -5  -3  14  744.93   31.50
  -5  -3  15  225.21   18.47
  -5  -3  16 1145.23   38.91
  -5  -3  17  533.81   26.17
  -5  -3  18  633.55   27.62
  -5  -4 -17 1049.34   40.28
   5   4 -17 1000.44   28.72
  -5  -4 -16  332.13   24.45
   5   4 -16  304.07   16.16
  -5  -4 -15  981.41   38.95
   5   4 -15  867.05   27.18
  -5  -4 -14  571.00   30.41
   5   4 -14  498.49   20.55
  -5  -4 -13  488.09   28.74
   5   4 -13  401.79   18.77
  -5   4  12  494.03   10.55
   5   4 -12  467.71   20.72
  -5   4  11  123.47    6.32
   5   4 -11  127.90   12.91
  -5  -4 -10  227.33   20.22
   5   4 -10  288.00   16.68
  -5  -4  -9  127.12   16.34
   5   4  -9  106.87   11.89
  -5  -4  -8  134.14   15.91
   5   4  -8  115.06    5.20
   5   4  -8  128.86   12.82
   5   4  -7   17.85    8.98
  -5  -4  -7   11.37   10.79
  -5  -4  -6   54.30    7.27
  -5  -4  -5   65.31    8.20
  -5  -4  -4  125.69   10.47
  -5  -4  -3  196.18   13.07
  -5  -4  -2   30.13    8.68
  -5  -4  -1  151.95   13.41
  -5  -4   0   63.99   11.19
  -5  -4   1  121.26   13.03
  -5  -4   2   12.36    9.48
  -5   4  -2   12.54    2.38
  -5  -4   3  149.82   15.38
  -5  -4   4  115.04   14.42
  -5  -4   5   48.99   11.84
   5   4   5   77.70   10.56
  -5  -4   6   82.34   13.96
   5   4   6   83.68   11.47
  -5  -4   7   15.23   12.04
   5  -4  -7   20.42    9.14
   5   4   7    8.39    9.59
  -5  -4   8   91.30   15.39
   5   4   8   78.74   11.71
   5  -4  -8   75.68   11.61
  -5  -4   9   48.39   14.40
   5  -4  -9   38.09   10.75
   5  -4 -10  302.90    9.08
   5  -4 -10  288.27   18.74
   5  -4 -11  180.18    8.86
   5  -4 -11  166.66   15.95
   5  -4 -12  614.65   18.86
   5  -4 -12  502.15   25.71
  -5  -4  13  670.39   31.83
   5  -4 -13  689.16   23.28
  -5  -4  14  790.86   34.65
   5  -4 -14  949.07   30.26
  -5  -4  15 1240.20   43.83
   5  -4 -15 1557.61   43.07
  -5  -4  16  388.48   23.84
   5  -4 -16  593.42   28.34
  -5  -4  17 1183.38   40.90
  -5   4 -17 1228.49   35.86
   5   5 -15  217.91   14.83
  -5  -5 -15  233.29   22.04
   5   5 -14  424.13   19.86
  -5  -5 -14  502.69   29.16
   5   5 -13  243.42   16.00
  -5  -5 -13  306.66   25.31
   5   5 -12  416.48   19.86
  -5  -5 -12  497.01   29.12
  -5  -5 -11  207.17   20.43
   5   5 -11  183.36   14.29
  -5  -5 -10  643.18   31.19
   5   5 -10  559.12   23.27
  -5  -5  -9  566.10   28.70
   5   5  -9  506.74   22.14
   5   5  -8  695.46   26.21
   5   5  -7  125.13   13.22
   5   5  -6  677.86   25.51
   5   5  -5  157.69   13.71
   5   5  -4  179.84   11.81
   5   5  -4  191.67   14.11
   5   5  -3  122.37   10.22
   5   5  -3  129.40   12.67
  -5  -5  -2  227.08   14.61
   5   5  -2  242.04   13.89
   5   5  -1   22.97    7.80
  -5  -5  -1   31.89    9.13
  -5  -5   0  338.33   18.18
   5   5   0  378.17   16.81
   5   5   1   17.36    8.20
  -5  -5   1   20.26    9.00
   5  -5  -1   14.68    7.84
   5   5   2  239.10   14.27
  -5  -5   2  205.77   15.60
   5  -5  -2  195.85   13.97
  -5   5  -2  205.09    6.36
  -5  -5   3  135.02   14.07
   5  -5  -3  125.81   12.26
   5   5   3  155.47   12.69
  -5  -5   4  207.79   16.98
   5  -5  -4  211.97   15.12
   5   5   4  240.99   14.89
  -5  -5   5  128.63   14.74
   5   5   5  127.49   10.94
   5   5   5  166.08   13.43
  -5  -5   6  614.82   29.01
   5   5   6  778.91   26.68
  -5  -5   7   81.02   13.75
   5   5   7  109.83   13.34
  -5  -5   8  643.22   30.08
   5   5   8  740.42   27.83
  -5  -5   9  421.89   24.61
   5   5   9  451.25   21.31
  -5  -5  10  649.98   29.98
   5  -5 -10  608.36   27.27
   5  -5 -11  179.85   16.33
   5  -5 -12  514.23   13.95
   5  -5 -12  461.41   24.63
   5  -5 -13  322.41   12.17
  -5  -5  14  604.05   29.09
   5  -5 -14  575.80   18.06
  -5  -5  15  339.23   22.58
   5  -5 -15  341.52   15.03
   5   6 -13  238.63   16.17
   5   6 -12  121.28   12.76
   5   6 -11  557.08   23.32
   5   6 -10  142.71   13.92
   5   6  -9  760.73   27.45
   5   6  -8  199.31   14.99
   5   6  -7  881.08   29.66
   5   6  -6  337.60   18.73
   5   6  -5  579.38   20.14
   5   6  -5  561.58   13.41
   5   6  -4  436.03   17.67
   5   6  -4  484.31   21.43
   5   6  -3  336.87   15.73
   5   6  -3  353.44   18.37
   5  -6   2   79.22    9.65
   5   6  -2   95.64    9.90
   5   6  -2   92.63   11.93
   5  -6   1   76.45   10.10
   5   6  -1   84.86    9.63
   5  -6   0    5.12    7.34
   5   6   0   11.13    7.77
   5  -6  -1   85.29   10.56
   5   6   1  104.64   10.71
  -5   6  -1   81.64    4.11
   5   6   2   92.32   10.59
  -5   6  -2   79.01    4.73
   5  -6  -2   88.69   10.99
   5   6   2   84.39   10.68
  -5   6  -3  303.76    9.72
   5  -6  -3  340.03   17.71
   5   6   3  340.85   16.79
   5   6   4  446.83   19.26
   5  -6  -4  439.68   21.02
   5   6   5  590.50   21.65
   5  -6  -5  648.10   25.58
   5   6   6  307.94   15.32
   5  -6  -6  335.56   18.78
  -5  -6   7  763.60   32.01
   5   6   7  724.58   23.80
  -5  -6   8  154.27   16.73
   5   6   8  202.47   16.20
   5   6   9  742.05   27.97
  -5  -6   9  615.84   29.55
  -5  -6  10  102.05   15.40
   5   7 -10  219.28   15.53
   5   7  -9  101.84   12.65
   5   7  -8  119.95   12.99
   5   7  -7  154.06   14.15
   5   7  -6   10.35    9.96
   5   7  -6    7.41    6.44
   5   7  -5  242.75   13.04
   5  -7   5  214.04   13.24
   5   7  -4   17.29    9.74
   5   7  -4   11.76    2.95
   5   7  -4    9.72    7.20
   5  -7   4   13.61    7.60
   5  -7   3   90.91   10.17
   5   7  -3   91.32    5.89
   5   7  -3  101.90    9.94
   5   7  -3  115.84   12.54
   5   7  -2    8.48    7.12
   5  -7   2    9.32    6.95
   5   7  -2    6.74    5.02
   5   7  -1    3.14    7.09
   5  -7   1    2.40    7.21
   5   7   0   31.63    8.55
   5  -7   0   23.52    8.09
  -5   7   0   16.89    3.33
   5   7   1    5.32    8.76
   5   7   1    1.54    7.56
  -5   7  -1    3.58    3.18
   5  -7  -1    3.87    6.91
   5   7   2    9.65    8.46
  -5   7  -2   11.10    3.65
   5  -7  -2    8.71    7.64
   5  -7  -3  118.67   11.86
  -5   7  -3  104.47    6.06
   5   7   3  132.77   11.78
   5   7   4   19.79    8.09
   5  -7  -4   21.37    8.41
  -5   7  -4   15.46    4.24
   5   7   5  280.20   15.04
   5  -7  -5  272.88   16.95
   5   7   6    2.99    7.20
   5  -7  -6    3.94    8.25
   5   7   7  133.42   10.83
   5  -7  -7  141.01   13.92
   5   7   8   63.48    8.52
   5  -7  -8   74.24   11.94
   5  -7  -9   91.75   12.54
   5   8  -3   17.23    9.94
   5   8  -3   17.41    3.34
   5  -8   3   14.00    7.29
   5   8  -2    3.19    9.46
   5   8  -2    1.58    3.44
   5  -8   2    5.12    6.54
   5  -8   1   60.82    9.18
   5   8  -1   71.03    6.47
   5   8  -1   64.19   11.48
   5   8   0    9.04    8.44
   5   8   0    5.43    9.11
   5  -8   0    6.12    7.31
   5   8   0    4.25    4.85
  -5   8   0    0.85    3.71
  -5   8  -1   56.70    4.77
   5  -8  -1   69.24    9.59
   5   8   1   66.59    7.85
   5   8   1   75.26   10.40
   5   8   1   61.64   10.50
   5   8   2    7.46    8.02
   5   8   2    5.62    7.84
   5  -8  -2    4.27    7.67
   5   8   2    0.75    6.47
  -5   8  -2    2.73    3.72
   5   8   3   11.16    7.99
  -5   8  -3   10.39    3.97
   5  -8  -3   11.19    8.10
   5   8   3    0.31    7.66
   6   0   0   74.99    8.77
  -6   0   0   90.37   15.30
   6   0  -1 3447.02   68.25
  -6   0   1 3487.25   82.68
  -6   0   2   75.98   13.09
   6   0  -2   74.74    6.84
   6   0  -3 1211.94   28.01
  -6   0   3 1256.85   38.80
  -6   0   4   27.94    9.53
  -6   0  -4   33.23    7.69
   6   0  -4   25.07    4.81
   6   0  -5  360.34   12.10
  -6   0  -5  363.04   16.33
  -6   0   5  393.49   18.53
  -6   0  -6  158.12   12.54
  -6   0   6  165.40   12.43
  -6   0   7  516.97   19.08
  -6   0  -7  490.45   21.19
  -6   0  -8  502.46   22.07
   6   0  -8  483.30   20.69
  -6   0  -9  987.12   33.27
   6   0  -9  961.50   30.94
   6   0 -10  611.82   23.57
  -6   0 -10  680.85   28.10
   6   0 -11  172.54   13.00
  -6   0 -11  196.61   17.02
   6   0 -12  372.29   18.42
  -6   0 -12  448.67   23.41
  -6   0  13   28.00   15.43
  -6   0 -13   20.67   12.43
   6   0 -13   18.90    8.90
  -6   0 -14  269.64   19.54
  -6   0  14  329.39   24.00
  -6   0 -15    9.25   12.51
  -6   0  15   18.25   14.66
  -6   0 -16  113.67    6.29
  -6   0 -16   93.39   14.32
  -6   0  16  105.03   17.09
  -6   0 -17  138.34   15.59
  -6   0  17  194.54   19.77
  -6   0 -18   31.40   11.43
  -6   0  18   38.52   13.28
  -6   1  18   52.16   14.02
  -6  -1 -18   48.92   13.15
  -6  -1 -18   82.46   11.63
  -6   1  17   38.62   13.39
  -6  -1 -17   28.22   12.63
  -6  -1 -17   54.09   10.90
  -6  -1 -16  166.12   13.82
  -6  -1 -16  111.43   15.53
  -6  -1 -15   64.02   11.76
  -6  -1 -15   38.29   13.94
  -6  -1 -14  253.07    7.65
  -6  -1 -14  243.61   20.34
  -6  -1 -13   81.70   13.21
   6   1 -13   41.62    8.48
  -6  -1 -13   55.80   14.23
  -6  -1 -13   78.38    6.07
   6   1 -12  223.51   13.67
  -6  -1 -12  264.25   19.90
  -6  -1 -11  135.24   15.91
   6   1 -11  115.40   10.45
  -6  -1 -10  931.97   34.06
   6   1 -10  806.07   26.50
   6   1  -9  209.67   13.13
  -6   1   9  236.68   11.58
  -6  -1  -9  222.10   17.90
  -6  -1  -8 1382.27   40.84
   6   1  -8 1347.66   36.51
  -6   1   8 1381.81   33.76
  -6  -1  -7  168.20   14.29
  -6   1   7  171.99   11.74
  -6   1   6  680.16   23.34
  -6  -1  -6  681.17   25.95
  -6  -1  -5  275.78   15.29
   6   1  -5  291.27   11.95
  -6   1   5  272.02   16.24
  -6   1   4  421.58   21.32
   6   1  -4  395.35   14.54
   6   1  -3  239.81   11.11
  -6   1   3  297.39   19.18
  -6  -1  -3  299.93   22.69
   6   1  -2 1337.08   32.34
  -6  -1  -2 1502.35   48.48
  -6  -1  -1  577.26   28.50
   6   1  -1  575.25   17.94
   6   1   0 2846.63   57.15
  -6  -1   0 2789.03   70.29
   6   1   1  606.42   19.77
  -6  -1   1  565.64   26.46
   6   1   2 1528.51   38.01
  -6  -1   2 1452.72   43.20
   6   1   3  319.38   15.80
   6  -1  -3  326.48   11.00
  -6  -1   3  304.00   18.61
  -6  -1   4  439.73   20.26
   6  -1  -4  435.27   12.05
  -6   1  -4  401.49   15.33
   6  -1  -5  317.84    9.57
  -6   1  -5  312.66   14.17
  -6   1  -6  636.09   21.76
   6  -1  -6  637.32   15.25
  -6   1  -7  236.03   14.44
   6  -1  -7  230.26   15.81
   6  -1  -8 1308.99   38.62
  -6   1  -8 1378.35   38.09
   6  -1  -9  242.51   16.30
  -6   1  -9  247.73   16.27
   6  -1 -10  755.19   28.17
  -6   1 -10  804.37   29.57
  -6   1 -11  125.02   14.18
   6  -1 -11  118.37   12.66
  -6  -1  11  163.65   21.51
  -6   1 -12  215.48   17.13
   6  -1 -12  189.54   14.83
  -6   1 -13   37.21   12.57
  -6  -1  13   48.51   18.19
   6  -1 -13   32.41   10.33
  -6   1 -14  187.11   17.54
   6  -1 -14  158.75   14.46
  -6   1 -15   24.52   12.57
  -6  -1  15   34.39   15.20
  -6  -1  16  140.46   17.70
  -6   1 -16   99.58   14.98
  -6   1 -17   38.59    6.82
  -6  -1  17   34.62   13.17
  -6   1 -17   24.90   12.77
  -6  -1  18   59.63   13.13
  -6   1 -18   59.83    6.71
  -6   1 -18   38.28   12.14
  -6  -2 -17   14.08   12.29
  -6  -2 -17   53.73   11.49
  -6  -2 -16   46.23   13.76
  -6  -2 -16   90.73   13.34
  -6  -2 -15    4.56   12.72
  -6  -2 -15   38.50   11.52
  -6  -2 -14  177.79   18.73
  -6  -2 -14  248.38   17.88
  -6  -2 -13   22.44   13.88
  -6  -2 -13   48.40   12.63
  -6  -2 -12  171.89    6.74
  -6  -2 -12  188.51   18.89
   6   2 -12  146.73   10.48
  -6  -2 -11  777.10   18.59
  -6  -2 -11  813.89   32.82
  -6   2  10  118.36    7.92
  -6  -2 -10  104.15    7.46
  -6  -2 -10  114.66   15.15
   6   2 -10  100.61    8.83
  -6  -2  -9 1585.77   34.57
  -6  -2  -9 1526.45   45.18
  -6   2   9 1462.26   33.55
  -6   2   8   30.99    7.60
   6   2  -8   34.98    7.25
  -6  -2  -8   44.55   11.58
  -6  -2  -8   63.06   15.05
  -6  -2  -8   45.50    8.06
  -6  -2  -7 1051.63   35.97
  -6   2   7 1001.92   29.28
  -6  -2  -7 1078.77   41.54
  -6  -2  -6  333.50   19.16
  -6   2   6  323.73   16.86
  -6  -2  -5  409.10   19.99
  -6  -2  -4  753.84   28.40
  -6  -2  -3  598.36   30.67
  -6  -2  -3  729.66   28.63
  -6  -2  -2 1807.25   50.87
  -6  -2  -2 1695.08   52.53
  -6  -2  -1 1231.32   42.65
  -6  -2  -1 1381.55   44.41
  -6  -2   0 2123.65   54.52
  -6  -2   0 1574.86   52.61
  -6  -2   1 1536.32   43.57
  -6  -2   1 1150.68   44.65
  -6  -2   2 1946.02   49.40
  -6  -2   2 1491.91   53.42
  -6  -2   3  646.81   24.21
  -6   2  -3  596.81   15.76
  -6  -2   3  585.64   32.14
  -6   2  -4  598.28   17.04
  -6  -2   4  668.30   34.72
  -6   2  -5  350.19   13.91
  -6  -2   5  432.68   29.60
   6  -2  -6  313.95   18.19
  -6   2  -6  303.20   14.02
  -6  -2   6  353.02   28.34
   6  -2  -7  946.15   32.19
  -6   2  -7  942.47   27.85
  -6  -2   8   71.80   17.96
   6  -2  -8   60.24   11.39
  -6   2  -8   57.65    9.75
  -6   2  -9 1552.16   41.06
   6  -2  -9 1377.86   40.93
  -6   2 -10   84.15   12.83
   6  -2 -10   76.40   12.10
  -6   2 -11  794.89   29.97
   6  -2 -11  704.24   28.39
  -6   2 -12  147.09   14.90
   6  -2 -12  138.16   13.85
  -6  -2  13   57.74   15.90
   6  -2 -13   46.10   12.07
  -6   2 -13   43.61   11.55
  -6   2 -14  139.88   15.06
   6  -2 -14  141.80   14.87
  -6  -2  15   10.64   13.21
  -6   2 -15    1.94   10.55
  -6  -2  16   51.42   14.55
  -6   2 -16   25.56   10.54
  -6  -2  17   21.10   12.84
  -6   2 -17    8.14   10.19
  -6  -3 -16   91.92   16.55
   6   3 -16   94.81   11.22
  -6  -3 -16  106.47   14.96
  -6  -3 -15   93.80   16.35
   6   3 -15  106.97   11.58
  -6  -3 -15  110.57   14.64
  -6  -3 -14  158.21   18.31
   6   3 -14  152.93   12.99
  -6  -3 -14  150.32   16.17
  -6  -3 -13   39.56   14.47
   6   3 -13   33.16   10.17
  -6  -3 -13   35.61   13.09
  -6  -3 -12  312.82   22.46
   6   3 -12  290.25   16.96
  -6  -3 -12  304.54   21.64
   6   3 -11  304.67   16.98
  -6  -3 -11  335.20   22.48
  -6  -3 -11  288.05   21.28
  -6   3  11  305.66   10.35
  -6  -3 -10  594.59   15.82
   6   3 -10  622.51   23.69
  -6   3  10  622.02   17.12
  -6  -3 -10  574.61   29.75
  -6  -3  -9  215.82   10.09
   6   3  -9  219.36   15.28
   6   3  -9  198.52   10.06
  -6   3   9  210.15   11.01
  -6  -3  -9  177.73   19.22
  -6  -3  -8  652.41   19.43
  -6  -3  -8  788.80   30.52
   6   3  -8  695.70   19.91
   6   3  -8  734.31   26.02
  -6   3   8  688.21   21.14
  -6  -3  -8  605.68   31.67
  -6  -3  -7   75.12    7.75
  -6  -3  -7   58.83   14.75
   6   3  -7   99.24   12.56
  -6  -3  -7   97.87   13.62
  -6  -3  -6  519.30   18.74
   6   3  -6  605.23   23.11
  -6  -3  -5  121.08   10.69
   6   3  -5  149.09   13.49
  -6  -3  -4  402.70   18.77
   6   3  -4  488.12   20.87
  -6  -3  -3  280.93   16.19
  -6  -3  -2  817.02   29.55
  -6  -3  -2 1148.98   38.78
  -6  -3  -1  185.57   15.14
  -6  -3  -1  278.83   18.95
  -6  -3   0 1370.99   41.87
  -6  -3   1  130.80   14.38
  -6  -3   2  700.48   30.52
  -6  -3   3  240.43   19.37
  -6   3  -3  249.30    7.59
  -6  -3   4  430.28   25.17
  -6   3  -4  413.52   12.04
  -6  -3   5  115.74   16.18
   6  -3  -5  116.43   12.54
  -6   3  -5  126.32    7.84
  -6  -3   6  687.04   32.05
   6   3   6  654.07   24.50
   6  -3  -6  603.77   25.23
  -6   3  -6  593.01   19.12
  -6  -3   7  105.10   16.66
  -6   3  -7   80.31    9.40
   6  -3  -7   97.98   12.61
  -6   3  -8  788.42   26.16
   6  -3  -8  723.55   28.75
  -6   3  -9  229.37   14.77
   6  -3  -9  230.36   16.90
  -6   3 -10  606.44   24.62
   6  -3 -10  675.63   29.10
   6  -3 -11  460.06   15.06
   6  -3 -11  285.60   19.74
   6  -3 -12  745.45   24.31
   6  -3 -12  346.25   22.03
   6  -3 -13   83.93   15.24
  -6  -3  13   59.93   16.22
   6  -3 -13   30.28   11.92
  -6  -3  14  210.81   20.10
   6  -3 -14  144.04   15.77
  -6  -3  15  126.77   16.79
   6  -3 -15  216.83   20.43
  -6  -3  16   98.35   15.19
   6   4 -15   28.49    9.80
  -6  -4 -15   22.90   14.30
  -6  -4 -15   -4.87   15.02
  -6  -4 -14  136.85   17.71
   6   4 -14  117.08   11.91
   6   4 -13    2.42    8.72
  -6  -4 -13    4.75   13.35
   6   4 -12  528.00   21.95
  -6   4  12  551.41   12.95
  -6   4  11  135.97    7.54
   6   4 -11  140.57   12.90
  -6  -4 -10  249.12   21.39
  -6  -4 -10  444.86   25.43
  -6   4  10  347.86   12.41
   6   4 -10  373.12   18.51
   6   4 -10  282.15    9.33
   6   4  -9  278.82    9.45
   6   4  -9  324.18   17.55
  -6  -4  -8  307.53   12.43
   6   4  -8  277.04    9.95
   6   4  -8  315.96   17.43
  -6  -4  -7  370.98   14.35
   6   4  -7  405.84   19.59
  -6  -4  -6  124.88    9.70
   6   4  -6  142.93   13.30
  -6  -4  -5  437.50   17.77
   6   4  -5  457.09   17.49
   6   4  -5  488.59   21.67
   6   4  -4   33.06    9.89
  -6  -4  -4   17.83    7.44
   6   4  -4   23.37    7.37
   6   4  -3  858.43   28.28
   6   4  -3  893.23   25.68
  -6  -4  -2  125.27   12.27
   6   4  -2  166.66   13.91
   6   4  -2  160.28   11.43
   6   4  -1 1691.01   38.46
   6   4  -1 1593.16   40.87
   6   4   0   49.11    8.83
  -6  -4   0   31.60    9.27
   6   4   0   45.63    9.68
   6   4   1 1731.99   38.59
  -6  -4   1 1159.87   39.14
  -6  -4   2   66.05   11.38
   6   4   2  113.08   11.06
  -6  -4   3  624.12   28.54
   6   4   3  949.55   27.21
   6   4   4    8.02    8.15
  -6  -4   4    0.46   10.22
  -6   4  -4    7.39    3.44
  -6   4  -5  393.06   12.65
   6   4   5  457.20   19.82
   6  -4  -5  430.81   21.10
  -6  -4   6  163.95   17.13
  -6   4  -6  175.54   10.50
   6   4   6  188.37   14.86
   6  -4  -6  184.34   15.19
  -6  -4   7  338.76   22.07
  -6   4  -7  296.01   13.39
   6   4   7  346.07   18.58
   6  -4  -7  336.86   19.33
  -6  -4   8  373.24   23.38
   6  -4  -8  340.27   20.04
  -6  -4   9  375.86   23.81
   6  -4  -9  307.10   19.65
  -6  -4  10  513.58   27.68
   6  -4 -10  409.70   22.59
   6  -4 -11  122.65   14.80
   6  -4 -12  574.98   12.51
   6  -4 -12  526.68   26.56
   6  -4 -13    7.13    4.66
   6  -4 -13    3.48   10.52
   6  -4 -14  181.96   10.02
  -6  -4  14  186.79   19.75
  -6  -4  15   18.27   13.03
   6  -4 -15   21.91    8.77
   6   5 -13  145.47   13.49
  -6   5  13  142.51    4.54
  -6   5  12  113.72    6.16
   6   5 -12  120.60   13.01
  -6  -5 -11  249.80   21.41
   6   5 -11  197.46   14.76
   6   5 -10  341.11   18.29
   6   5  -9   28.95   10.20
   6   5  -8  326.12    8.06
   6   5  -8  437.72   20.15
   6   5  -7  175.46    6.80
   6   5  -7  208.64   15.32
   6   5  -6  518.43   22.18
   6   5  -6  463.81   17.97
   6   5  -5  208.34   12.43
   6   5  -5  233.84   15.85
   6   5  -4  464.63   18.05
  -6  -5  -4  428.58   17.97
   6   5  -4  491.09   21.36
  -6  -5  -3  326.48   16.48
   6   5  -3  380.23   19.16
   6   5  -3  378.09   16.39
   6   5  -2  612.05   20.98
   6   5  -2  628.37   24.08
   6   5  -1  555.33   20.00
   6   5  -1  553.66   22.45
   6   5   0  870.73   25.87
   6   5   0  795.00   26.73
  -6  -5   1  426.02   21.32
   6  -5  -1  438.14   20.55
  -6  -5   2  536.15   25.12
   6  -5  -2  566.39   23.77
  -6  -5   3  302.41   19.70
   6   5   3  379.44   17.64
  -6  -5   4  374.42   22.06
  -6   5  -4  391.60    9.91
  -6  -5   5  206.38   17.95
  -6   5  -5  228.56    9.10
  -6  -5   6  395.08   24.07
   6   5   6  578.57   23.07
  -6  -5   7  226.44   19.40
   6   5   7  287.79   17.75
  -6  -5   8  378.03   24.10
   6   5   8  410.91   20.26
   6  -5  -8  361.04   20.65
  -6  -5   9   33.50   13.35
   6  -5  -9   38.33   10.81
  -6  -5  10  388.62   24.37
   6  -5 -10  306.06   19.35
  -6  -5  11  226.36   20.56
   6  -5 -11  185.61   16.50
   6  -5 -12   98.90   14.05
   6  -5 -13  122.57   15.00
   6   6 -10  124.03   13.29
   6   6  -9  419.98   20.53
   6   6  -8   12.56    9.95
   6   6  -7  299.16   14.38
   6   6  -7  331.23   18.30
   6   6  -6   81.37    9.09
   6   6  -6   94.40   12.57
   6   6  -5  471.89   18.19
   6   6  -5  511.44   22.16
   6   6  -4  458.83   21.02
   6   6  -4  452.62   18.33
   6   6  -3  337.04   15.39
   6   6  -3  346.58   18.30
   6   6  -2  669.66   22.55
   6   6  -2  669.94   24.82
   6   6  -1  365.32   16.42
   6   6  -1  358.25   18.10
   6   6   0  769.98   24.29
   6  -6   0  619.95   24.36
   6   6   1  395.28   17.39
   6  -6  -1  332.22   17.86
  -6  -6   2  539.50   24.31
   6  -6  -2  552.57   23.46
  -6  -6   3  372.58   20.53
   6   6   3  383.26   17.80
   6  -6  -3  374.21   19.59
   6   6   3  442.75   19.00
  -6  -6   4  370.76   20.84
   6   6   4  394.91   17.22
   6  -6  -4  390.47   19.59
  -6   6  -4  342.91    8.53
  -6  -6   5  405.82   22.83
   6  -6  -5  464.18   22.23
  -6  -6   6   91.55   13.62
   6   6   6  121.85   12.57
   6  -6  -6   94.37   12.13
  -6  -6   7  264.46   20.06
   6   6   7  414.67   20.58
  -6  -6   8    5.12   11.20
   6   6   8    8.10   10.01
   6   6   9  440.69   20.60
  -6  -6   9  348.72   23.45
  -6  -6  10   89.07   15.11
   6   7  -5   35.86    2.24
   6   7  -5   67.04   11.35
   6   7  -5   57.50    8.76
   6  -7   4  373.15   18.32
   6   7  -4  387.19   11.63
   6   7  -3  172.71   11.66
   6   7  -3  194.92   14.76
   6   7  -2  402.33   16.97
   6   7  -2  440.43   19.57
   6   7  -1   67.78    9.49
   6  -7   1   51.63    9.67
   6   7   0  384.73   17.09
   6  -7   0  323.87   17.70
   6   7   1   47.95    9.24
   6  -7  -1   36.39    8.88
   6   7   2  404.14   18.38
   6   7   2  450.33   18.77
   6   7   3  142.29   12.04
   6  -7  -3  120.81   12.51
   6   7   3  157.11   12.57
   6   7   4  410.64   17.31
   6  -7  -4  402.92   20.05
  -6   7  -5   37.38    3.84
   6   7   5   48.37    8.97
   6   7   5   63.95   10.34
   6  -7  -5   46.98   10.12
  -7   0   0    4.00   12.48
  -7   0  -1   20.65   14.49
   7   0  -1    7.68    7.04
  -7   0  -2   15.30   14.72
  -7   0   2    5.29   11.54
   7   0  -2    4.19    5.52
   7   0  -3  420.09   14.17
  -7   0   3  419.82   22.59
   7   0  -4   10.34    5.08
  -7   0  -4   34.04   14.78
  -7   0   4   16.48   10.85
   7   0  -5 1261.41   29.35
  -7   0   5 1368.77   39.12
  -7   0  -6  472.07   18.96
   7   0  -6  469.49   14.44
   7   0  -7 2054.24   42.01
  -7   0  -7 2129.28   49.63
   7   0  -8  240.87   15.85
  -7   0  -8  262.15   15.23
   7   0  -8  256.87   10.44
  -7   0  -9 1684.59   43.30
   7   0  -9 1633.40   44.38
  -7   0 -10    3.84    9.91
   7   0 -10    3.06    8.68
  -7   0 -11  737.38   27.52
   7   0 -11  654.09   25.44
  -7   0 -12   54.37   12.41
   7   0 -12   44.98    9.59
  -7   0 -13  606.85   26.21
   7   0 -13  516.30   22.51
  -7   0  14   42.36   16.98
   7   0 -14   12.07    9.23
  -7   0 -14   18.85   11.88
  -7   0 -15  586.25   27.10
  -7   0  15  679.93   34.18
  -7  -1 -15  200.90    6.37
  -7  -1 -15  188.45   17.65
  -7  -1 -14 1064.80   32.95
  -7  -1 -14 1056.57   21.12
  -7  -1 -13   20.49   12.24
  -7  -1 -13   39.07   11.98
   7   1 -13   11.01    7.25
  -7  -1 -13   28.74    5.86
  -7  -1 -12  572.03   26.64
  -7  -1 -12  754.98   28.47
   7   1 -12  473.64   21.11
  -7  -1 -12  730.79   18.17
  -7  -1 -11    8.92   10.79
   7   1 -11   13.99    7.94
  -7  -1 -10  444.84   22.27
   7   1 -10  387.55   18.90
  -7   1   9   73.28    8.63
   7   1  -9   65.07    9.85
  -7  -1  -9   74.66   11.54
  -7   1   8  514.97   18.93
   7   1  -8  490.75   20.92
  -7  -1  -8  533.06   23.32
  -7  -1  -7  321.00   17.26
  -7   1   7  323.66   16.16
  -7  -1  -6  436.28   19.72
  -7   1   6  438.83   19.56
   7   1  -6  424.46   14.91
   7   1  -5  173.24    9.59
  -7   1   5  195.47   15.47
   7   1  -4  111.39    8.31
  -7   1   4  118.42   14.02
   7   1  -3  104.60    8.28
  -7   1   3  128.63   15.40
  -7  -1  -3  150.15   18.93
  -7   1   2  130.54   16.14
  -7  -1  -2  129.40   18.03
   7   1  -2   98.48    8.58
   7   1  -1   88.60    8.23
  -7  -1  -1   87.22   16.00
   7   1   0  123.09    9.71
  -7  -1   0  122.70   16.73
   7   1   1  103.13   10.21
  -7  -1   1   89.27   14.91
  -7  -1   2  127.79   15.85
  -7  -1   3  127.46   14.38
  -7  -1   4  106.34   12.77
   7  -1  -4  132.15    8.18
  -7  -1   5  227.40   15.59
  -7   1  -5  196.25   10.98
   7  -1  -5  227.99    8.55
  -7   1  -6  417.56   16.47
   7  -1  -6  437.00   11.92
   7  -1  -7  289.89    9.37
  -7   1  -7  292.07   14.39
   7  -1  -7  293.20   18.12
  -7   1  -8  447.97   18.60
   7  -1  -8  439.97   21.94
   7  -1  -8  463.75   12.82
  -7   1  -9   81.26   10.58
   7  -1  -9   83.71    5.95
   7  -1  -9   87.74   12.83
  -7   1 -10  376.16   18.36
   7  -1 -10  349.37   19.53
   7  -1 -11   21.41   10.76
  -7   1 -11   18.68    9.68
   7  -1 -12  420.91   22.17
  -7   1 -12  496.92   22.62
  -7  -1  13   41.70   18.34
  -7   1 -13   17.53   10.83
   7  -1 -13   10.52    9.72
  -7   1 -14  753.99   28.52
   7  -1 -14  732.06   29.83
  -7   1 -15  164.65   14.85
   7  -1 -15  136.53   14.51
  -7  -2 -15 1041.79   38.72
  -7  -2 -15 1335.25   38.95
  -7  -2 -14  205.81   18.46
  -7  -2 -14  295.00   19.39
  -7  -2 -13  497.41   12.20
  -7  -2 -13  527.73   26.37
  -7  -2 -12   25.65   12.56
  -7  -2 -12   34.44   13.90
  -7  -2 -12   18.29    4.81
   7   2 -12   11.91    6.39
  -7  -2 -11  161.22    8.59
   7   2 -11  122.59   10.10
  -7  -2 -11  151.36   15.59
  -7  -2 -10   17.32   13.56
  -7   2  10    7.41    6.18
  -7  -2 -10    1.72    5.70
  -7  -2 -10    4.88   10.67
   7   2 -10    3.51    6.53
  -7  -2  -9  127.77    9.95
  -7  -2  -9  114.02   14.64
   7   2  -9   92.61    9.56
  -7   2   9  103.08    9.49
  -7  -2  -8   61.63   12.52
   7   2  -8   55.51    8.82
  -7   2   8   70.49    9.20
  -7  -2  -8   78.47    9.52
  -7   2   7   27.89    8.90
  -7  -2  -7   23.36   10.54
  -7  -2  -7   38.86    9.84
  -7   2   6   38.76   10.06
  -7  -2  -6   73.73   11.49
  -7   2   5   99.04   12.52
  -7  -2  -5  144.75   13.80
  -7   2   4  114.90   14.21
  -7  -2  -4   97.23   16.92
  -7  -2  -4  145.41   14.98
  -7  -2  -3  135.58   18.13
  -7  -2  -3  217.59   17.28
  -7  -2  -2   74.82   16.24
  -7  -2  -2  143.68   16.24
  -7  -2  -1   37.03   13.77
  -7  -2  -1   80.08   14.52
  -7  -2   0   -2.63   12.73
  -7  -2   0   12.85   13.02
  -7  -2   1   49.92   12.97
  -7  -2   1   70.49   14.61
  -7  -2   2  112.31   14.72
  -7  -2   2  124.15   18.08
  -7  -2   3  114.35   13.18
  -7  -2   3  143.72   19.49
  -7  -2   4  120.81   19.08
  -7   2  -5   49.32    6.14
  -7  -2   5   62.55   18.55
  -7  -2   6   39.89   18.42
  -7   2  -6   37.20    6.33
   7  -2  -6   45.26   10.73
  -7   2  -7   34.82    6.80
  -7  -2   7   44.25   17.86
   7  -2  -7   36.30   10.80
  -7   2  -8   45.19    7.87
  -7  -2   8   52.85   18.49
   7  -2  -8   50.07   11.16
   7  -2  -9  125.78    4.61
   7  -2  -9  131.60   14.46
  -7   2  -9  123.35   10.76
   7  -2 -10    2.50    3.04
  -7   2 -10    3.09    7.73
   7  -2 -10    2.38    9.88
   7  -2 -11  161.95   15.56
  -7   2 -11  170.40   13.17
  -7   2 -12   19.14    9.26
   7  -2 -12   20.73   11.42
  -7   2 -13  468.99   21.69
   7  -2 -13  440.53   23.76
  -7   2 -14  218.83   15.95
   7  -2 -14  202.89   17.48
  -7   2 -15  892.61   30.95
   7  -2 -15  853.92   33.34
  -7  -3 -14  633.55   29.69
  -7  -3 -14  683.33   29.28
  -7  -3 -13   52.35   14.27
  -7  -3 -13   41.60   13.78
  -7  -3 -12  702.40   30.66
  -7  -3 -12  686.73   30.62
  -7  -3 -11   11.98   13.90
  -7   3  11    5.34    5.43
  -7  -3 -11    5.53    4.55
  -7  -3 -11    6.55   12.40
   7   3 -11    6.63    5.51
  -7  -3 -10  572.66   16.33
  -7  -3 -10  651.03   28.52
  -7   3  10  586.30   17.42
  -7  -3 -10  675.40   31.54
  -7  -3  -9   82.87    7.40
   7   3  -9   71.94    7.86
  -7  -3  -9   90.03   14.61
  -7   3   9   79.46    8.67
  -7  -3  -9   92.40   17.05
  -7  -3  -8  705.55   20.34
   7   3  -8  666.01   21.18
  -7   3   8  751.93   23.11
  -7  -3  -8  734.64   34.40
  -7  -3  -7  215.01   12.01
  -7   3   7  223.92   13.91
   7   3  -7  197.85   11.87
  -7  -3  -6  579.62   20.06
   7   3  -6  519.61   18.33
  -7  -3  -5   56.19    9.29
   7   3  -5   58.31    8.40
  -7  -3  -4  358.67   17.47
   7   3  -4  355.41   15.05
  -7  -3  -3    0.41   13.61
  -7  -3  -3    8.42    8.92
   7   3  -3   11.82    6.99
  -7  -3  -2   63.15   11.27
   7   3  -2   67.68    9.01
  -7  -3  -2   68.30   15.14
   7   3  -1   30.66    7.37
  -7  -3  -1   29.61   12.47
  -7  -3  -1   24.22   10.02
  -7  -3   0    5.93   10.23
   7   3   0   11.03    7.48
  -7  -3   1   17.97   10.66
   7   3   1   40.98    8.52
  -7  -3   2   32.98   11.96
   7   3   2   66.87    9.28
   7   3   3   13.81    8.23
  -7  -3   3   12.66   11.44
  -7  -3   4  294.55   22.28
   7   3   4  361.90   17.85
  -7  -3   5   44.80   13.99
   7  -3  -5   50.59   10.92
  -7   3  -5   43.56    4.98
   7   3   5   44.90    9.64
  -7   3  -6  469.05   14.36
   7  -3  -6  531.39   24.07
  -7   3  -7  156.44    9.08
  -7  -3   7  193.95   20.08
   7  -3  -7  170.53   15.51
   7  -3  -8  779.44   30.53
  -7   3  -8  755.39   22.31
  -7  -3   9   92.35   17.33
   7  -3  -9   61.73   11.90
  -7   3  -9   64.47    8.48
  -7   3 -10  675.87   22.88
   7  -3 -10  680.26   29.00
  -7   3 -11    4.85    8.00
  -7  -3  11   14.45   15.62
   7  -3 -11    4.52   10.56
  -7   3 -12  547.39   21.64
   7  -3 -12  516.71   25.26
  -7   3 -13   36.11   10.17
   7  -3 -13   61.97    6.68
   7  -3 -13   39.83   12.03
  -7   3 -14  581.99   25.46
   7  -3 -14  565.57   29.06
   7   4 -12   15.28    9.89
  -7   4  12    9.49    4.61
  -7  -4 -12  -13.31   16.06
  -7  -4 -12   10.23   13.08
  -7  -4 -11  503.74   28.66
   7   4 -11  630.72   23.53
  -7  -4 -11  755.05   31.20
   7   4 -11  444.31   13.99
  -7   4  11  621.01   16.20
   7   4 -10   10.08    9.76
  -7   4  10    4.67    5.96
   7   4 -10    4.96    4.15
  -7  -4  -9  675.86   34.11
  -7  -4  -9  924.11   22.42
   7   4  -9  943.52   29.59
  -7   4   9  965.75   24.82
   7   4  -9  773.97   20.72
  -7  -4  -8  116.55    8.78
   7   4  -8  111.57    7.60
  -7  -4  -7 1134.21   27.98
   7   4  -7 1174.09   34.03
   7   4  -6  232.50   12.45
  -7  -4  -6  236.47   12.81
   7   4  -6  256.30   16.25
  -7  -4  -5  871.78   26.25
   7   4  -5  931.06   26.45
  -7  -4  -4  127.21   11.20
   7   4  -4  140.68   10.57
  -7  -4  -3  234.75   14.53
   7   4  -3  268.27   13.86
  -7  -4  -2   43.66    9.34
   7   4  -2   55.32    8.48
   7   4  -1   84.26    9.45
  -7  -4  -1   65.80   10.57
   7   4   0   45.48    8.62
  -7  -4   0   27.07    9.61
  -7  -4   1   65.49   11.49
   7   4   1  100.12   10.41
  -7  -4   2   32.23   10.30
   7   4   2   50.10    8.88
  -7  -4   3  157.79   15.91
   7   4   3  282.02   14.96
   7   4   4  155.02   12.50
   7  -4  -4  136.78   13.77
  -7  -4   5  669.84   30.57
  -7   4  -5  726.98   15.56
  -7   4  -6  194.48    7.82
  -7  -4   6  219.00   19.08
   7   4   6  250.08   15.78
   7  -4  -6  214.78   16.72
  -7  -4   7 1198.93   41.89
   7  -4  -7 1140.59   37.39
  -7   4  -7 1077.34   25.11
  -7  -4   8  135.02   16.99
   7  -4  -8  124.59   13.65
  -7   4  -8  120.06    8.22
  -7   4  -9  904.19   24.99
   7  -4  -9  979.31   34.84
  -7   4 -10    4.59    7.13
  -7  -4  10   13.92   12.85
   7  -4 -10    3.43   10.14
  -7   4 -11  620.98   22.17
   7  -4 -11  609.15   28.30
  -7  -4  12   16.27   13.90
   7  -4 -12   12.86   10.63
  -7   4 -12   13.99    8.47
   7   5  -9   37.03   10.83
   7   5  -9   23.35    3.21
   7   5  -8   65.15    4.90
   7   5  -8   75.82   12.04
   7   5  -8   69.51    8.78
   7   5  -7   89.92    9.54
   7   5  -7   96.43   12.37
   7   5  -6  125.67   10.29
  -7  -5  -6  120.97    9.63
   7   5  -6  141.95   13.55
  -7  -5  -5  169.63   11.45
   7   5  -5  207.54   15.37
   7   5  -5  194.03   12.30
   7   5  -4   40.37   10.58
  -7  -5  -4   34.54    8.01
   7   5  -4   37.54    8.40
  -7  -5  -3  105.16   10.82
   7   5  -3  131.33   10.85
   7   5  -3  127.66   12.62
   7   5  -2   24.98    9.19
  -7  -5  -2   19.81    8.06
   7   5  -2   26.99    7.71
   7   5  -1   10.21    7.53
  -7  -5  -1    2.23    8.32
   7   5   0  227.80   13.63
  -7  -5   0  164.23   13.94
  -7  -5   1    0.85    9.22
   7   5   1    3.05    7.59
  -7  -5   2   21.41   10.09
   7   5   2   30.80    8.94
  -7  -5   3  108.57   14.07
   7   5   3  159.17   12.37
   7   5   4   26.16    9.14
  -7  -5   4   13.25   10.09
  -7  -5   5  122.56   14.73
   7   5   5  204.90   14.30
  -7   5  -6   83.91    4.44
  -7  -5   6   67.14   13.32
   7   5   6  114.15   12.88
   7  -5  -6   96.82   12.81
  -7  -5   7   95.03   15.12
   7   5   7  107.61   12.41
   7  -5  -7  107.07   13.19
  -7   5  -7   92.60    5.87
  -7  -5   8   88.58   15.36
  -7   5  -8   74.22    6.52
   7  -5  -8   79.73   12.41
  -7   5  -9   34.26    6.74
  -7  -5   9   53.16   14.70
   7  -5  -9   35.76   10.64
   7   6  -5  128.64   13.34
   7   6  -5  116.17   10.06
   7   6  -4   24.04   10.23
   7   6  -4   22.62    7.94
   7   6  -3   53.36    8.49
   7   6  -3   53.76   10.77
   7   6  -2    7.73    8.91
   7   6  -2    6.87    7.29
   7   6  -1   12.93    8.85
   7   6  -1    7.97    7.84
  -7  -6  -1    1.42    8.95
   7  -6   1    5.92    7.53
   7   6   0    5.04    8.01
   7   6   0    3.03    7.92
  -7  -6   0    0.80    8.66
   7  -6   0    3.03    7.58
  -7  -6   1    5.55    8.81
   7  -6  -1    6.64    7.76
   7   6   1   10.36    8.46
  -7  -6   2    6.39    8.72
   7   6   2   18.54    8.65
   7  -6  -2    7.77    8.18
   7   6   3   38.27    9.25
  -7  -6   3   24.38    9.41
   7  -6  -3   29.86    9.34
   7   6   4   41.43    9.78
  -7  -6   4   29.78   10.38
   7  -6  -4   35.54   10.02
  -7  -6   5   60.16   11.50
   7   6   5   94.90   11.40
  -8   0   0 1454.14   47.11
  -8   0  -1  807.25   34.04
  -8   0   1  667.30   30.92
   8   0  -2  581.88   19.25
  -8   0   2  525.35   27.08
   8   0  -3  885.16   24.43
  -8   0   3  824.00   32.57
  -8   0  -4   40.95   15.43
  -8   0   4   14.68   11.20
   8   0  -4   13.29    5.98
   8   0  -5  877.72   22.57
  -8   0   5  908.79   31.07
   8   0  -6    0.76    5.03
  -8   0  -6   14.56   13.41
  -8   0   6    5.87    9.98
  -8   0   7  747.16   25.44
   8   0  -7  684.02   18.68
   8   0  -8   10.98    5.05
  -8   0  -8   20.84   12.94
   8   0  -8    5.61    8.64
  -8   0  -8   12.99    7.98
  -8   0  -9  510.16   20.49
   8   0  -9  483.20   23.03
   8   0  -9  489.68   14.68
  -8   0 -10    6.61    8.37
   8   0 -10    3.67    5.08
   8   0 -10    1.01    9.15
  -8   0 -11  358.04   18.13
   8   0 -11  317.93   18.59
  -8   0 -12  203.36   15.32
  -8   0 -12  239.31   16.61
   8   0 -12  185.58   15.06
  -8  -1 -12  398.22   21.64
   8   1 -12  219.31   15.05
  -8  -1 -12  271.13   17.79
  -8  -1 -12  384.27   13.33
  -8  -1 -11   33.78   13.53
  -8  -1 -11   23.56    6.94
   8   1 -11    7.98    8.44
  -8  -1 -11   13.97   10.69
  -8  -1 -10  225.72   15.95
   8   1 -10  198.84   14.59
  -8   1   9  157.65   11.02
  -8  -1  -9  151.79   13.79
   8   1  -9  126.08   12.59
  -8   1   8  405.17   17.25
  -8  -1  -8  380.97   18.56
  -8  -1  -7  196.60   19.61
  -8   1   7  110.37   12.07
  -8  -1  -6 1211.32   40.85
  -8   1   6  775.72   28.06
  -8  -1  -5  285.22   22.79
  -8   1   5  165.79   15.17
  -8   1   4 1176.83   38.75
  -8  -1  -4 1634.84   49.73
  -8   1   3  131.69   15.82
  -8  -1  -3  171.34   19.64
  -8   1   2 1431.62   43.83
  -8  -1  -2 1426.24   47.77
  -8   1   1  110.58   17.15
  -8  -1  -1   87.49   17.19
  -8   1   0  896.39   34.41
  -8  -1   0  650.74   31.77
  -8  -1   1   72.52   15.35
  -8   1  -1  113.34   16.67
  -8   1  -2 1762.46   48.42
  -8  -1   2 1130.71   40.81
  -8  -1   3   94.34   14.28
  -8   1  -3  173.18   18.65
  -8  -1   4 1064.28   36.79
  -8   1  -4 1536.06   44.16
  -8  -1   5  164.22   14.27
   8  -1  -6 1043.85   24.12
  -8  -1   6 1260.96   47.34
  -8   1  -7   91.33    9.03
   8  -1  -7   85.65   12.79
   8  -1  -7  114.32    6.61
  -8   1  -8  383.06   16.03
   8  -1  -8  358.74   20.91
   8  -1  -9  155.22    7.08
   8  -1  -9  142.44   14.53
  -8   1  -9  136.02   10.85
  -8   1 -10  268.16   14.47
   8  -1 -10  274.30    9.37
   8  -1 -10  280.87   18.68
   8  -1 -11   13.24    4.92
  -8   1 -11   13.32    8.22
   8  -1 -11   15.45   10.11
  -8   1 -12  299.17   16.27
   8  -1 -12  295.64   10.42
   8  -1 -12  294.32   18.95
  -8  -2 -11   55.50    6.68
  -8  -2 -11   54.78   12.50
   8   2 -11   43.43    8.26
  -8  -2 -10  299.90   12.31
  -8   2  10  275.03   12.84
  -8  -2 -10  265.45   18.19
   8   2 -10  223.76   13.74
   8   2 -10  230.40   12.15
  -8  -2  -9  145.79   10.23
   8   2  -9   97.77    9.07
   8   2  -9   91.16   10.02
  -8  -2  -9  146.92   19.13
  -8   2   9  107.94   10.30
   8   2  -8  117.05    9.54
   8   2  -8  100.51   10.59
  -8   2   8  122.22   11.29
   8   2  -7  381.96   15.18
  -8   2   7  432.23   19.00
  -8   2   6   33.33   10.37
  -8  -2  -6   52.36   16.63
  -8  -2  -6   63.95   11.32
  -8   2   5  907.19   31.88
  -8  -2  -5 1050.14   40.90
  -8   2   4  466.75   23.39
  -8  -2  -4  435.33   27.71
  -8   2   3 1638.43   45.62
  -8  -2  -3 1849.86   47.63
  -8   2   2  251.52   18.77
  -8  -2  -2  291.12   20.21
  -8   2   1 1833.45   48.84
  -8  -2  -1 1952.40   51.71
  -8  -2   0   75.89   15.43
  -8  -2   0  165.38   18.19
  -8  -2   1 1300.54   45.49
  -8  -2   1 2098.34   55.84
  -8  -2   2  156.22   16.42
   8   2   2  169.14   12.92
   8   2   3 1200.62   33.71
  -8  -2   3 1843.64   54.85
  -8  -2   4  509.15   31.63
  -8  -2   5 1180.88   49.03
  -8  -2   6   53.96   19.43
   8  -2  -6   31.17   11.31
  -8   2  -7  291.36   11.84
   8  -2  -7  306.27   19.20
   8  -2  -8  121.07   14.43
  -8   2  -8  116.63    8.67
  -8  -2   9  114.54   20.64
  -8   2  -9   79.86    8.37
   8  -2  -9   93.96   13.44
  -8   2 -10  225.53   12.68
   8  -2 -10  244.32   17.72
  -8   2 -11   56.30    8.71
   8  -2 -11   58.65   12.32
  -8  -3 -10  210.65    9.79
   8   3 -10  162.73   10.43
   8   3 -10  187.46   11.56
  -8   3  10  222.38   11.54
  -8  -3 -10  256.45   22.03
  -8  -3  -9   28.36    6.11
   8   3  -9   25.33    7.54
  -8   3   9   25.80    8.00
  -8  -3  -9   28.09   15.19
  -8  -3  -8  494.50   28.73
   8   3  -8  432.00   16.63
  -8  -3  -8  492.91   16.26
  -8   3   8  476.58   18.39
  -8   3   7   16.38    8.96
  -8  -3  -7   23.47    7.60
   8   3  -7   17.07    7.10
  -8  -3  -6  762.93   23.15
  -8   3   6  780.36   25.60
  -8  -3  -5   47.97    9.04
  -8   3   5   55.27   11.65
   8   3  -5   31.17    7.40
  -8  -3  -4  834.01   37.21
   8   3  -4  855.26   25.41
  -8  -3  -3   62.13   10.92
   8   3  -3   55.52    8.46
  -8  -3  -3   35.00   15.00
  -8  -3  -2  613.33   30.74
   8   3  -2  664.57   21.50
  -8  -3  -1  152.18   14.75
  -8  -3  -1  112.62   15.70
   8   3  -1  139.24   10.91
  -8  -3   0  647.68   27.19
   8   3   0  584.91   20.28
  -8  -3   1  148.74   16.17
   8   3   1  139.45   11.64
  -8  -3   2  847.12   33.39
   8   3   2  813.69   25.65
  -8  -3   3   70.64   14.80
   8   3   3   65.68   10.66
  -8  -3   4  938.20   36.96
   8   3   4  878.94   27.74
  -8  -3   5   37.60   14.01
   8  -3  -5   29.67   10.64
  -8  -3   6  608.01   30.79
   8  -3  -6  515.45   24.99
  -8   3  -7   16.05    4.67
  -8  -3   7   18.46   14.27
   8  -3  -7   20.26   11.02
  -8   3  -8  338.54   12.19
   8  -3  -8  402.05   22.38
  -8  -3   9   38.27   15.26
  -8   3  -9   27.23    6.17
   8  -3  -9   29.68   11.29
  -8   3 -10  163.68   10.17
   8  -3 -10  176.01   16.92
  -8  -4  -7  511.33   17.51
   8   4  -7  487.11   18.18
  -8  -4  -6   51.18    8.12
   8   4  -6   47.16    8.36
  -8  -4  -5  560.00   19.72
   8   4  -5  537.67   19.17
  -8  -4  -4   41.43    8.82
   8   4  -4   34.23    8.27
  -8  -4  -3  429.95   18.21
   8   4  -3  466.19   17.59
   8   4  -2  209.14   12.69
  -8  -4  -2  204.95   13.85
  -8  -4  -1  357.49   18.26
   8   4  -1  391.35   16.80
  -8  -4   0  411.48   20.33
   8   4   0  468.56   18.08
  -8  -4   1  343.15   19.66
   8   4   1  413.53   17.32
  -8  -4   2  183.19   16.15
   8   4   2  240.64   13.99
  -8  -4   3  379.49   22.13
   8   4   3  560.81   20.89
   8   4   4   36.81    9.71
  -8  -4   4   23.71   10.49
   8  -4  -4   30.68   10.16
  -8  -4   5  435.32   24.62
   8  -4  -5  491.05   23.87
  -8  -4   6   45.08   12.50
   8  -4  -6   35.70   10.99
  -8  -4   7  480.14   25.76
   8  -4  -7  444.59   23.33
   8   5  -1   19.82    8.02
  -8  -5  -1   19.56    8.55
  -8  -5   0  452.08   21.51
   8   5   0  563.05   20.41
  -8  -5   1   10.75    9.65
   8   5   1   14.04    7.88
  -9   0   0    7.22   14.40
  -9   0  -1   13.25   15.02
  -9   0   1    3.99   13.90
  -9   0  -2  146.08   18.75
  -9   0   2   97.76   15.54
  -9   0   3   59.49   13.85
  -9   0  -3  115.16   18.06
   9   0  -4  118.75    9.53
  -9   0   4  102.76   14.67
  -9   0   5   36.73   12.27
   9   0  -5   46.58    7.85
   9   0  -6   30.19    6.51
  -9   0   6   29.41   11.13
  -9  -1  -6  122.39   18.12
  -9   1   6   60.96   11.54
  -9   1   5   31.75   10.86
  -9  -1  -5   65.64   17.29
  -9  -1  -4  405.85   26.04
  -9   1   4  299.30   19.97
  -9   1   3   47.33   14.05
  -9  -1  -3   61.74   17.37
  -9   1   2  362.00   23.07
  -9  -1  -2  359.32   24.75
  -9   1   1   32.38   13.60
  -9  -1  -1   16.01   14.89
  -9   1   0  128.42   17.27
  -9  -1   0   97.25   17.10
  -9   1  -1   29.66   15.32
  -9  -1   1   10.06   14.18
  -9  -1   2  242.81   19.91
  -9   1  -2  442.75   25.32
  -9  -1   3   37.29   13.52
  -9   1  -3   82.72   16.84
  -9   1  -4  374.85   22.97
  -9  -1   4  481.12   28.87
  -9  -1   5   31.25   10.46
  -9   1  -5   67.48   15.22
  -9   1  -6  115.00   16.03
  -9  -1   6  163.15   22.15
  -9   2   4   20.41   11.55
  -9  -2  -4   12.50   15.47
  -9  -2  -4   28.62   11.73
   9   2  -4   20.17    6.90
  -9  -2  -3  635.80   31.80
  -9   2   3  729.39   27.83
  -9   2   2   58.34   14.82
  -9  -2  -2   26.57   15.58
   9   2  -2   30.19    7.55
  -9  -2  -2   69.66   15.62
  -9  -2  -1  106.89   17.39
   9   2  -1   97.48    9.90
  -9   2   1  161.52   16.83
  -9  -2  -1  199.06   19.39
  -9  -2   0   36.74   14.87
   9   2   0   52.23    9.38
  -9   2   0   87.32   15.34
  -9  -2   0  117.64   17.95
  -9  -2   1   80.04   15.74
   9   2   1  100.58   10.60
  -9   2  -1  164.97   17.58
  -9  -2   1  209.67   21.57
  -9   2  -2   58.99   14.31
  -9  -2   2   91.56   17.94
  -9   2  -3  774.06   30.95
  -9  -2   3  941.28   39.77
  -9  -2   4   29.90   17.25
   0   0   0    0.00    0.00


TITL 11 in P2(1)2(1)2(1)
REM P2(1)2(1)2(1) (#19 in standard setting)
CELL 0.71073   7.883466   8.068005  20.123718  90.0000  90.0000  90.0000
ZERR    6.00   0.000290   0.000256   0.000784   0.0000   0.0000   0.0000
LATT -1
SYMM -x+1/2,-y, z+1/2
SYMM -x, y+1/2,-z+1/2
SYMM  x+1/2,-y+1/2,-z
SFAC C H N Br Pb
UNIT 48.00 72.00 6.00 18.00 6.00
REM  CrysAlisPro recorded range (K): Min=99.9; max=100.1; aver:100.0
TEMP -173
TREF
HKLF 4
END
_computing_structure_solution     'SHELXT 2018/2 (Sheldrick, 2018)'
;
_shelx_hkl_checksum                90248
_olex2_submission_special_instructions  'No special instructions were received'
_oxdiff_exptl_absorpt_empirical_details
;
Empirical correction (ABSPACK) includes:
- Absorption correction using spherical harmonics
- Frame scaling
;
_oxdiff_exptl_absorpt_empirical_full_max  2.728
_oxdiff_exptl_absorpt_empirical_full_min  0.508
loop_
  _twin_individual_id
  _twin_individual_mass_fraction_refined
 1 0.99(2)
 2 0.01(2)
